# Supplementary material for: Genomic Analysis of Novel Sulfitobacter Bacterial Strains Isolated from Marine Biofilms
Source: Mar Drugs. 2024 Jun 22;22(7):289. doi: 10.3390/md22070289 (PMC11278168; doi:10.3390/md22070289)
Supplement: Supplementary file 1 [file marinedrugs-22-00289-s001.zip]

Archive with 1 entries (1 files):
- marinedrugs-3055415-supplementary.xlsx
