# Supplementary material for: Genomic Analysis of Novel Sulfitobacter Bacterial Strains Isolated from Marine Biofilms
Source: Mar Drugs. 2024 Jun 22;22(7):289. doi: 10.3390/md22070289 (PMC11278168; doi:10.3390/md22070289)
Supplement: Supplementary file 1 [file marinedrugs-22-00289-s001.zip › marinedrugs-3055415-supplementary.xlsx]

## Sheet: Table_S1
Table S1 Gene functional annotation of M342.
ORF	Gene description	Gene_name	KEGG
Chr1_1	it binds specifically double-stranded DNA at a 9 bp consensus (dnaA box) 5'-TTATC CA A CA A-3'. DnaA binds to ATP and to acidic phospholipids	dnaA	K02313
Chr1_2	Confers DNA tethering and processivity to DNA polymerases and other proteins. Acts as a clamp, forming a ring around DNA (a reaction catalyzed by the clamp-loading complex) which diffuses in an ATP-independent manner freely and bidirectionally along dsDNA. Initially characterized for its ability to contact the catalytic subunit of DNA polymerase III (Pol III), a complex, multichain enzyme respons…	dnaN	K02338
Chr1_3	it is required for DNA replication and normal SOS inducibility. RecF binds preferentially to single-stranded, linear DNA. It also seems to bind ATP	recF	K03629
Chr1_4	A type II topoisomerase that negatively supercoils closed circular double-stranded (ds) DNA in an ATP-dependent manner to modulate DNA topology and maintain chromosomes in an underwound state. Negative supercoiling favors strand separation, and DNA replication, transcription, recombination and repair, all of which involve strand separation. Also able to catalyze the interconversion of other topol…	gyrB	K02470
Chr1_5	Belongs to the membrane fusion protein (MFP) (TC 8.A.1) family	-	K01993
Chr1_6	AcrB/AcrD/AcrF family	-	K18303
Chr1_7	Alpha/beta hydrolase of unknown function (DUF900)	-	K07126
Chr1_8	Catalyzes the sodium-dependent transport of glutamate	gltS	K03312
Chr1_9	ABC-type transport auxiliary lipoprotein component	-	K09857
Chr1_10	MlaD protein	pqiB	K06192
Chr1_11	Paraquat-inducible protein A	pqiA	K03808
Chr1_12	Paraquat-inducible protein A	-	K03808
Chr1_13	CoA-transferase family III	-	K01796
Chr1_14	Belongs to the glutamate synthase family	MA20_40290	K05300
Chr1_16	Virulence factor BrkB	-	K07058
Chr1_17	Formate/nitrite transporter	yfdC	K06212
Chr1_18	dapE-encoded N-succinyl-L,L-diaminopimelic acid desuccinylase (DapE), catalyzes the hydrolysis of N-succinyl-L,Ldiaminopimelate L,L-SDAP to L,L-diaminopimelate and succinate. It is a metalloprotease containing dinuclear active sites. Its structure is	dapE2	K01439
Chr1_19	Hsp70 protein	MA20_15110	K04046
Chr1_20	Bacterial extracellular solute-binding proteins, family 5 Middle	gsiB	K02035
Chr1_22	Protein of unknown function (DUF418)	-	-
Chr1_23	Histone deacetylase domain	acuC	K04768
Chr1_24	-	-	-
Chr1_25	Binding-protein-dependent transport system inner membrane component	gsiC	K02033
Chr1_26	Binding-protein-dependent transport system inner membrane component	MA20_14685	K02034
Chr1_27	With YejAEF is involved in resistance to microcin C	gsiA5	K02031
Chr1_28	acetyltransferase	-	-
Chr1_29	Peptidase family S58	-	K01266
Chr1_30	Serine aminopeptidase, S33	-	K09023
Chr1_31	Glutathione S-transferase, N-terminal domain	maiA	K01801
Chr1_32	Fumarylacetoacetate (FAA) hydrolase family	-	K16165
Chr1_33	helix_turn_helix, mercury resistance	hmrR	K19591
Chr1_34	E1-E2 ATPase	-	K17686
Chr1_35	Pyridoxal-phosphate dependent enzyme	-	K01754
Chr1_36	Mannose-6-phosphate isomerase	cpsB	K16011
Chr1_37	Methyltransferase domain	-	-
Chr1_38	Catalyzes the formation of dTDP-glucose, from dTTP and glucose 1-phosphate, as well as its pyrophosphorolysis	rfbA	K00973
Chr1_39	Catalyzes the reduction of dTDP-6-deoxy-L-lyxo-4- hexulose to yield dTDP-L-rhamnose	rfbD	K00067
Chr1_40	Male sterility protein	rfbB	K01710
Chr1_41	Catalyzes the epimerization of the C3' and C5'positions of dTDP-6-deoxy-D-xylo-4-hexulose, forming dTDP-6-deoxy-L-lyxo-4- hexulose	rfbC	K01790
Chr1_43	Protein of unknown function (DUF2793)	-	-
Chr1_44	Haemolysin-type calcium-binding repeat (2 copies)	-	K01607
Chr1_45	Glycosyl transferase 4-like	-	K16150
Chr1_46	Glycosyl transferases group 1	-	K09691
Chr1_47	Glycosyl transferase family 2	-	K12997
Chr1_48	glycosyl transferase	-	K02844
Chr1_49	ATPases associated with a variety of cellular activities	kpsT	K09689
Chr1_50	COG3524 Capsule polysaccharide export protein	kpsE	K10107
Chr1_51	ABC-2 type transporter	kpsM	K09688
Chr1_52	Glycosyltransferase like family 2	-	K09688
Chr1_53	Sulfotransferase family	-	-
Chr1_54	Sulfotransferase family	-	-
Chr1_55	HAD-superfamily phosphatase subfamily IIIC	-	K16027
Chr1_56	COG0463 Glycosyltransferases involved in cell wall biogenesis	-	-
Chr1_57	helix_turn_helix, arabinose operon control protein	-	K17736
Chr1_58	Acyl-CoA dehydrogenase, C-terminal domain	acdA	K00249
Chr1_59	Succinyl-CoA ligase like flavodoxin domain	-	K01895
Chr1_60	Catalyzes the dehydration of L-carnitinyl-CoA to crotonobetainyl-CoA	caiD	K08299
Chr1_61	HemY protein N-terminus	lapB	K02498
Chr1_62	Membrane	-	-
Chr1_63	Uroporphyrinogen-III synthase HemD	hemD	K01719
Chr1_64	Required for the formation of a threonylcarbamoyl group on adenosine at position 37 (t(6)A37) in tRNAs that read codons beginning with adenine. Is involved in the transfer of the threonylcarbamoyl moiety of threonylcarbamoyl-AMP (TC-AMP) to the N6 group of A37, together with TsaE and TsaB. TsaD likely plays a direct catalytic role in this reaction	tsaD	K01409
Chr1_65	NAD-dependent glycerol-3-phosphate dehydrogenase N-terminus	gpsA	K00057
Chr1_66	YCII-related domain	yciI	K09780
Chr1_67	EVE domain	MA20_25125	-
Chr1_68	Protein of unknown function (DUF1761)	-	-
Chr1_69	Protein of unknown function (DUF2853)	-	-
Chr1_70	Extensin-like protein C-terminus	-	-
Chr1_71	May play a key role in the regulation of the intracellular concentration of adenosylhomocysteine	ahcY	K01251
Chr1_72	-	-	-
Chr1_73	Metal dependent phosphohydrolases with conserved 'HD' motif.	MA20_42120	K06952
Chr1_74	COG1247 Sortase and related acyltransferases	-	K03823
Chr1_75	Bacterial regulatory protein, Fis family	regA	K15012
Chr1_76	SCO1/SenC	senC	K07152
Chr1_77	His Kinase A (phosphoacceptor) domain	regB	K15011
Chr1_78	PAS fold	divL	K00936
Chr1_79	Threonylcarbamoyl adenosine biosynthesis protein TsaE	-	K06925
Chr1_80	Phosphotransferase enzyme family	MA20_24090	K07102
Chr1_81	Nucleotidyl transferase	MA20_24100	K00992
Chr1_82	PD-(D/E)XK nuclease superfamily	addB	K16899
Chr1_83	PD-(D/E)XK nuclease superfamily	addA	K16898
Chr1_84	Belongs to the thioredoxin family	trxA	K03671
Chr1_85	-	-	-
Chr1_86	Protease subunit of a proteasome-like degradation complex believed to be a general protein degrading machinery	hslV	K01419
Chr1_87	this subunit has chaperone activity. The binding of ATP and its subsequent hydrolysis by HslU are essential for unfolding of protein substrates subsequently hydrolyzed by HslV. HslU recognizes the N-terminal part of its protein substrates and unfolds these before they are guided to HslV for hydrolysis	hslU	K03667
Chr1_88	Major Facilitator Superfamily	-	-
Chr1_89	Smr domain	smrA	-
Chr1_90	Murein transglycosylase	mltA	K08304
Chr1_91	Tim44	MA20_24770	-
Chr1_92	FxsA cytoplasmic membrane protein	fxsA	K07113
Chr1_93	One of the proteins required for the normal export of preproteins out of the cell cytoplasm. It is a molecular chaperone that binds to a subset of precursor proteins, maintaining them in a translocation-competent state. It also specifically binds to its receptor SecA	secB	K03071
Chr1_94	DNA polymerase III is a complex, multichain enzyme responsible for most of the replicative synthesis in bacteria. The epsilon subunit contain the editing function and is a proofreading 3'-5' exonuclease	dnaQ	K02342
Chr1_95	Catalyzes the phosphorylation of the 3'-hydroxyl group of dephosphocoenzyme A to form coenzyme A	coaE	K00859
Chr1_96	Involved in the biosynthesis of the chorismate, which leads to the biosynthesis of aromatic amino acids. Catalyzes the reversible NADPH linked reduction of 3-dehydroshikimate (DHSA) to yield shikimate (SA)	aroE	K00014
Chr1_97	Maf-like protein	maf	K06287
Chr1_98	Uncharacterised protein family (UPF0093)	MA20_24805	K08973
Chr1_99	Facilitates transcription termination by a mechanism that involves Rho binding to the nascent RNA, activation of Rho's RNA-dependent ATPase activity, and release of the mRNA from the DNA template	rho	K03628
Chr1_100	Exhibits a very high intrinsic GTPase hydrolysis rate. Involved in the addition of a carboxymethylaminomethyl (cmnm) group at the wobble position (U34) of certain tRNAs, forming tRNA- cmnm(5)s(2)U34	mnmE	K03650
Chr1_101	NAD-binding protein involved in the addition of a carboxymethylaminomethyl (cmnm) group at the wobble position (U34) of certain tRNAs, forming tRNA-cmnm(5)s(2)U34	gidA	K03495
Chr1_102	Specifically methylates the N7 position of guanine in position 527 of 16S rRNA	rsmG	K03501
Chr1_103	Chromosome partitioning protein ParA	parA	K03496
Chr1_104	ParB-like nuclease domain	parB	K03497
Chr1_105	Involved in the biosynthesis of porphyrin-containing compound	hemN	K00540
Chr1_106	Pyrophosphatase that catalyzes the hydrolysis of nucleoside triphosphates to their monophosphate derivatives, with a high preference for the non-canonical purine nucleotides XTP (xanthosine triphosphate), dITP (deoxyinosine triphosphate) and ITP. Seems to function as a house-cleaning enzyme that removes non-canonical purine nucleotides from the nucleotide pool, thus preventing their incorporation…	rdgB	K02428
Chr1_107	Phosphorolytic exoribonuclease that removes nucleotide residues following the -CCA terminus of tRNA and adds nucleotides to the ends of RNA molecules by using nucleoside diphosphates as substrates	rph	K00989
Chr1_108	Negative regulator of class I heat shock genes (grpE- dnaK-dnaJ and groELS operons). Prevents heat-shock induction of these operons	hrcA	K03705
Chr1_109	Participates actively in the response to hyperosmotic and heat shock by preventing the aggregation of stress-denatured proteins, in association with DnaK and GrpE. It is the nucleotide exchange factor for DnaK and may function as a thermosensor. Unfolded proteins bind initially to DnaJ	grpE	K03687
Chr1_110	that it carries out the mismatch recognition step. This protein has a weak ATPase activity	mutS	K03555
Chr1_111	Protein of unknown function (DUF563)	-	-
Chr1_112	catalyzes the oxidative decarboxylation of malate to form pyruvate	tme	K00029
Chr1_113	Catalyzes the phosphorylation of ribose at O-5 in a reaction requiring ATP and magnesium. The resulting D-ribose-5- phosphate can then be used either for sythesis of nucleotides, histidine, and tryptophan, or as a component of the pentose phosphate pathway	rbsK	K00852
Chr1_114	Has an important function as a repair enzyme for proteins that have been inactivated by oxidation. Catalyzes the reversible oxidation-reduction of methionine sulfoxide in proteins to methionine	msrA_2	K07304
Chr1_115	Branched-chain amino acid aminotransferase	-	-
Chr1_116	-	-	-
Chr1_117	Catalyzes the formation of 2-N(omega)-(L-arginino)succinate from L-citrulline and L-aspartate in arginine biosynthesis, AMP-forming	argG	K01940
Chr1_118	Catalyzes the anaerobic formation of alpha-ketobutyrate and ammonia from threonine in a two-step reaction. The first step involved a dehydration of threonine and a production of enamine intermediates (aminocrotonate), which tautomerizes to its imine form (iminobutyrate). Both intermediates are unstable and short- lived. The second step is the nonenzymatic hydrolysis of the enamine imine intermedi…	ilvA	K01754
Chr1_119	KR domain	-	K00019
Chr1_120	Hpt domain	-	-
Chr1_121	Sigma factor PP2C-like phosphatases	-	K07315
Chr1_122	NUDIX domain	-	K03574
Chr1_123	Redox regulated molecular chaperone. Protects both thermally unfolding and oxidatively damaged proteins from irreversible aggregation. Plays an important role in the bacterial defense system toward oxidative stress	hslO	K04083
Chr1_124	NUDIX domain	MA20_44635	K01529
Chr1_125	Probable RNA and SrmB- binding site of polymerase A	pcnB	K00970
Chr1_126	ABC transporter transmembrane region	abcT3	K18893
Chr1_127	ABC transporter transmembrane region	abcT3	K06147
Chr1_128	Belongs to the class I-like SAM-binding methyltransferase superfamily. RNA M5U methyltransferase family	rumA	K03215
Chr1_129	L,D-transpeptidase catalytic domain	-	-
Chr1_130	Cysteine-rich secretory protein family	-	-
Chr1_131	L,D-transpeptidase catalytic domain	-	K16291
Chr1_132	-	-	-
Chr1_133	Catalyzes the ferrous insertion into protoporphyrin IX	hemH	K01772
Chr1_134	COG0500 SAM-dependent methyltransferases	bioC	K02169
Chr1_135	Competence protein	comF	K02242
Chr1_136	Has a glutathione-disulfide oxidoreductase activity in the presence of NADPH and glutathione reductase. Reduces low molecular weight disulfides and proteins	grxC	K03676
Chr1_137	Carbon-nitrogen hydrolase	-	K01459
Chr1_138	helix_turn_helix multiple antibiotic resistance protein	-	K15973
Chr1_139	O-methyltransferase that catalyzes the 2 O-methylation steps in the ubiquinone biosynthetic pathway	ubiG	K00568
Chr1_140	Belongs to the peptidase S33 family	pip	K01259
Chr1_141	Bacterial extracellular solute-binding proteins, family 5 Middle	-	K02035
Chr1_142	Required for maturation of 30S ribosomal subunits	rimP	K09748
Chr1_143	Participates in both transcription termination and antitermination	nusA	K02600
Chr1_144	Protein of unknown function (DUF448)	MA20_23920	K07742
Chr1_145	One of the essential components for the initiation of protein synthesis. Protects formylmethionyl-tRNA from spontaneous hydrolysis and promotes its binding to the 30S ribosomal subunits. Also involved in the hydrolysis of GTP during the formation of the 70S ribosomal complex	infB	K02519
Chr1_146	Translation initiation factor 2	-	-
Chr1_147	NUDIX domain	mutT	K03574
Chr1_148	Catalyzes two activities which are involved in the cyclic version of arginine biosynthesis the synthesis of N- acetylglutamate from glutamate and acetyl-CoA as the acetyl donor, and of ornithine by transacetylation between N(2)-acetylornithine and glutamate	argJ	K00620
Chr1_149	peptidyl-prolyl isomerase	ppiC	K03769
Chr1_150	Part of the Sec protein translocase complex. Interacts with the SecYEG preprotein conducting channel. Has a central role in coupling the hydrolysis of ATP to the transfer of proteins into and across the cell membrane, serving both as a receptor for the preprotein-SecB complex and as an ATP-driven molecular motor driving the stepwise translocation of polypeptide chains across the membrane	secA	K03070
Chr1_151	-	-	-
Chr1_152	PBP superfamily domain	-	K02040
Chr1_153	RadC-like JAB domain	radC	K03630
Chr1_154	Putative phosphatase (DUF442)	-	-
Chr1_155	ATP binding to DnaK triggers the release of the substrate protein, thus completing the reaction cycle. Several rounds of ATP-dependent interactions between DnaJ, DnaK and GrpE are required for fully efficient folding. Also involved, together with DnaK and GrpE, in the DNA replication of plasmids through activation of initiation proteins	dnaJ	K03686
Chr1_156	Heat shock 70 kDa protein	dnaK	K04043
Chr1_157	2OG-Fe(II) oxygenase superfamily	alkB	K03919
Chr1_158	COG1682 ABC-type polysaccharide polyol phosphate export systems, permease component	-	K09688
Chr1_159	Inositol monophosphatase family	cysQ	K01082
Chr1_160	Cytidylyltransferase	kdsB	K00979
Chr1_161	Glycosyl transferase family 21	-	K07011
Chr1_162	Nucleotidyl transferase	galU	K00963
Chr1_163	GDP-mannose 4,6 dehydratase	galE	K01784
Chr1_164	Glycosyl transferases group 1	-	K12993
Chr1_165	Glycosyl transferase family 2	-	-
Chr1_166	Core-2/I-Branching enzyme	-	K00771
Chr1_167	Sulfotransferase	-	-
Chr1_168	Phosphoenolpyruvate-dependent sugar phosphotransferase system, EIIA 2	ptsN	K02806
Chr1_169	Required for dimerization of active 70S ribosomes into 100S ribosomes in stationary phase	hpf	K05808
Chr1_170	Branched-chain amino acid ATP-binding cassette transporter	lptB	K06861
Chr1_171	OstA-like protein	lptA	K09774
Chr1_172	Protein conserved in bacteria	-	K11719
Chr1_173	Belongs to the SIS family. GutQ KpsF subfamily	kdsD	K06041
Chr1_174	3'-5' exonuclease	rnd1	K03684
Chr1_175	PaaX-like protein	paaX	K02616
Chr1_176	Catalyzes the ring cleavage reaction in phenylacetate degradation and the formation of 3-hydroxyacyl-CoA from crotonyl-CoA	paaN	K02618
Chr1_177	Oxidoreductase FAD-binding domain	paaK	K02613
Chr1_178	Iron-sulfur cluster assembly protein	paaJ	K02612
Chr1_179	Phenylacetic acid catabolic protein	paaI	K02611
Chr1_180	Phenylacetic acid degradation B	paaB	K02610
Chr1_181	Phenylacetic acid catabolic protein	paaA	K02609
Chr1_182	Catalyzes the thiolytic cleavage of beta-ketoadipyl-CoA to succinate and acetyl-CoA	pcaF	K00626
Chr1_183	Bacterial transcriptional regulator	-	K13641
Chr1_184	NmrA-like family	MA20_24380	K00329
Chr1_185	Catalyzes the dephosphorylation of undecaprenyl diphosphate (UPP). Confers resistance to bacitracin	uppP	K06153
Chr1_186	Dihydroprymidine dehydrogenase domain II, 4Fe-4S cluster	gltD	K00266
Chr1_187	Glutathione-dependent formaldehyde-activating enzyme	-	-
Chr1_188	glutamate synthase	gltB	K00265
Chr1_189	Hint domain	-	K19511
Chr1_190	Peptidoglycan polymerase that catalyzes glycan chain elongation from lipid-linked precursors	mtgA	K03814
Chr1_191	Glutathione S-transferase, C-terminal domain	gst	K00799
Chr1_192	Domain of unknown function (DUF1730)	queG	K18979
Chr1_193	Hydantoinase/oxoprolinase N-terminal region	-	K01472
Chr1_194	Has an important function as a repair enzyme for proteins that have been inactivated by oxidation. Catalyzes the reversible oxidation-reduction of methionine sulfoxide in proteins to methionine	msrA	K07304
Chr1_195	This stereospecific enzymes reduces the R isomer of methionine sulfoxide while MsrA reduces the S form	msrB	K07305
Chr1_196	helix_turn_helix, arabinose operon control protein	-	K17736
Chr1_197	EamA-like transporter family	MA20_19820	K15269
Chr1_198	Cleaves peptides in various proteins in a process that requires ATP hydrolysis. Has a chymotrypsin-like activity. Plays a major role in the degradation of misfolded proteins	clpP	K01358
Chr1_199	Belongs to the bacterial histone-like protein family	hup	K03530
Chr1_200	Catalyzes the hydrolysis of the N-glycosidic bond of AMP to form adenine and ribose 5-phosphate. Involved in regulation of AMP concentrations	amn	K01241
Chr1_201	Belongs to the metallo-dependent hydrolases superfamily. Adenine deaminase family	ade	K01486
Chr1_202	lactoylglutathione lyase activity	-	-
Chr1_203	Class II Aldolase and Adducin N-terminal domain	-	K12708
Chr1_204	Fatty acid hydroxylase superfamily	-	-
Chr1_205	Fatty acid hydroxylase superfamily	-	K07750
Chr1_206	Gkycosyl transferase family 4 group	-	K00754
Chr1_207	RmlD substrate binding domain	-	K01784
Chr1_208	Bacterial sugar transferase	wcaJ	K00754
Chr1_209	COG0451 Nucleoside-diphosphate-sugar epimerases	-	K00311
Chr1_210	Exopolysaccharide synthesis, ExoD	-	-
Chr1_211	Ion transport protein	ccaA	K08714
Chr1_212	Catalyzes the acyloin condensation reaction between C atoms 2 and 3 of pyruvate and glyceraldehyde 3-phosphate to yield 1-deoxy-D-xylulose-5-phosphate (DXP)	dxs	K01662
Chr1_213	Belongs to the FPP GGPP synthase family	ispA	K00795
Chr1_214	Bidirectionally degrades single-stranded DNA into large acid-insoluble oligonucleotides, which are then degraded further into small acid-soluble oligonucleotides	xseB	K03602
Chr1_215	Transcriptional regulatory protein, C terminal	petR	K07659
Chr1_216	helix_turn_helix multiple antibiotic resistance protein	petP	K06075
Chr1_217	Belongs to the class-IV pyridoxal-phosphate-dependent aminotransferase family	ilvE	K00826
Chr1_218	KR domain	-	K00059
Chr1_219	Required for both de novo synthesis of the corrin ring for the assimilation of exogenous corrinoids. Participates in the adenosylation of a variety of incomplete and complete corrinoids	cobO	K19221
Chr1_220	EamA-like transporter family	-	K15270
Chr1_221	Catalyzes the anti-1,4-elimination of the C-3 phosphate and the C-6 proR hydrogen from 5-enolpyruvylshikimate-3-phosphate (EPSP) to yield chorismate, which is the branch point compound that serves as the starting substrate for the three terminal pathways of aromatic amino acid biosynthesis. This reaction introduces a second double bond into the aromatic ring system	aroC	K01736
Chr1_222	Bacterial extracellular solute-binding protein	tbpA	K02064
Chr1_223	COG1178 ABC-type Fe3 transport system permease component	thiP	K02063
Chr1_224	Part of the ABC transporter complex ThiBPQ involved in thiamine import. Responsible for energy coupling to the transport system	thiQ	K02062
Chr1_225	Catalyzes the formation of 6,7-dimethyl-8- ribityllumazine by condensation of 5-amino-6-(D- ribitylamino)uracil with 3,4-dihydroxy-2-butanone 4-phosphate. This is the penultimate step in the biosynthesis of riboflavin	ribH2	K00794
Chr1_226	Putative FMN-binding domain	paiB	K07734
Chr1_227	Glutathione S-transferase, N-terminal domain	yibF	K00799
Chr1_228	Component of the ubiquinol-cytochrome c reductase complex (complex III or cytochrome b-c1 complex), which is a respiratory chain that generates an electrochemical potential coupled to ATP synthesis	petA	K00411
Chr1_229	Component of the ubiquinol-cytochrome c reductase complex (complex III or cytochrome b-c1 complex), which is a respiratory chain that generates an electrochemical potential coupled to ATP synthesis	petB	K00412
Chr1_230	Cytochrome C1 family	petC	K00413
Chr1_231	Uncharacterized protein family UPF0004	mtaB	K18707
Chr1_232	Catalyzes the stereoinversion of LL-2,6- diaminoheptanedioate (L,L-DAP) to meso-diaminoheptanedioate (meso- DAP), a precursor of L-lysine and an essential component of the bacterial peptidoglycan	dapF	K01778
Chr1_233	Transposase	-	-
Chr1_234	L COG3039 Transposase and inactivated derivatives, IS5 family	-	K07487
Chr1_235	COG1115 Na alanine symporter	alsT	K03310
Chr1_236	COG0589 Universal stress protein UspA and related nucleotide-binding proteins	-	-
Chr1_237	helix_turn_helix ASNC type	-	K03719
Chr1_238	protocatechuate 3,4-dioxygenase	MA20_21340	-
Chr1_240	Dienelactone hydrolase family	-	K01061
Chr1_241	amidohydrolase	-	-
Chr1_243	cytochrome C peroxidase	ccp	K00428
Chr1_244	Major Facilitator Superfamily	MA20_09740	K08177
Chr1_245	Polyketide cyclase / dehydrase and lipid transport	-	K16260
Chr1_246	Transcriptional regulatory protein, C terminal	-	K01768
Chr1_247	Alginate export	-	K16081
Chr1_248	Alginate O-acetyl transferase AlgF	-	K19296
Chr1_249	MBOAT, membrane-bound O-acyltransferase family	-	K19294
Chr1_250	SGNH hydrolase-like domain, acetyltransferase AlgX	-	K19295
Chr1_251	SGNH hydrolase-like domain, acetyltransferase AlgX	-	K19293
Chr1_252	protein conserved in bacteria	-	-
Chr1_253	PAS domain	-	K07679
Chr1_254	Belongs to the membrane fusion protein (MFP) (TC 8.A.1) family	-	-
Chr1_255	COG1215 Glycosyltransferases, probably involved in cell wall biogenesis	-	K19290
Chr1_256	Mannose-6-phosphate isomerase	cpsB	K16011
Chr1_257	Belongs to the UDP-glucose GDP-mannose dehydrogenase family	-	K00066
Chr1_258	Haemolysin-type calcium-binding repeat (2 copies)	-	K01406
Chr1_259	helix_turn_helix, Lux Regulon	-	K07685
Chr1_260	Helix-turn-helix domain	-	-
Chr1_261	-	-	-
Chr1_263	Belongs to the 'phage' integrase family	-	K04763
Chr1_264	ChrR Cupin-like domain	chrR	K07167
Chr1_265	Belongs to the sigma-70 factor family. ECF subfamily	rpoE	K03088
Chr1_266	Flavin containing amine oxidoreductase	-	K06954
Chr1_267	Protein of unknown function (DUF1365)	-	K09701
Chr1_268	Mycolic acid cyclopropane synthetase	cfaS	K00574
Chr1_269	KR domain	-	K00540
Chr1_270	Predicted membrane protein (DUF2177)	-	-
Chr1_271	Cupin	-	-
Chr1_272	Catalyzes the formation of malonyl-CoA from malonate and CoA	-	K18661
Chr1_273	Sulfate permease family	sulP	K03321
Chr1_274	Belongs to the aldehyde dehydrogenase family	puuC	K00128
Chr1_275	Catalyzes the first of the two reduction steps in the elongation cycle of fatty acid synthesis	fabG	K00059
Chr1_276	-	-	-
Chr1_277	FAD binding domain	MA20_42420	K01823
Chr1_279	Catalyzes the sequential NAD-dependent oxidations of L- histidinol to L-histidinaldehyde and then to L-histidine	hisD2	K15509
Chr1_280	Thiamine pyrophosphate enzyme, N-terminal TPP binding domain	MA20_15000	K06034
Chr1_281	Sulfopyruvate decarboxylase subunit beta	MA20_15005	K13039
Chr1_282	FAD dependent oxidoreductase central domain	-	K00315
Chr1_283	ferredoxin oxidoreductase	MA20_06130	K04090
Chr1_284	helix_turn_helix ASNC type	MA20_06125	K03719
Chr1_285	Predicted membrane protein (DUF2061)	-	-
Chr1_286	Belongs to the zinc-containing alcohol dehydrogenase family. Class-III subfamily	adhI	K00121
Chr1_287	[2Fe-2S] binding domain	-	K07302
Chr1_288	Aldehyde oxidase and xanthine dehydrogenase, a/b hammerhead domain	iorB	K07303
Chr1_289	-	-	-
Chr1_290	Trimethylamine methyltransferase (MTTB)	-	K14083
Chr1_291	Pyridoxal-phosphate dependent enzyme	dpaL	K01751
Chr1_292	Tripartite tricarboxylate transporter TctA family	-	K07793
Chr1_296	NIPSNAP	-	-
Chr1_297	Tripartite ATP-independent periplasmic transporters, DctQ component	-	K11689
Chr1_298	Tripartite ATP-independent periplasmic transporter, DctM component	-	K11690
Chr1_299	COG1638 TRAP-type C4-dicarboxylate transport system, periplasmic component	-	K11688
Chr1_300	NAD-binding of NADP-dependent 3-hydroxyisobutyrate dehydrogenase	-	K00042
Chr1_301	helix_turn_helix gluconate operon transcriptional repressor	-	K05799
Chr1_302	Thiamine pyrophosphate enzyme, central domain	-	K01652
Chr1_303	COG1012 NAD-dependent aldehyde dehydrogenases	aldH	K13877
Chr1_304	helix_turn _helix lactose operon repressor	-	K06145
Chr1_305	Winged helix DNA-binding domain	-	K09927
Chr1_306	racemase activity, acting on amino acids and derivatives	MA20_00660	K01780
Chr1_307	FAD dependent oxidoreductase	MA20_00655	K00285
Chr1_308	C4-dicarboxylate ABC transporter substrate-binding protein	-	K11688
Chr1_309	Tripartite ATP-independent periplasmic transporters, DctQ component	-	-
Chr1_310	Tripartite ATP-independent periplasmic transporter, DctM component	-	K11690
Chr1_311	Bile acid	-	K03453
Chr1_312	Allophanate hydrolase subunit 1	-	K06351
Chr1_313	Allophanate hydrolase subunit 2	MA20_13140	K01457
Chr1_314	Belongs to the UPF0271 (lamB) family	-	K07160
Chr1_315	Choline/ethanolamine kinase	-	-
Chr1_316	Cyclic nucleotide-monophosphate binding domain	-	K02021
Chr1_317	Protein of unknown function (DUF3307)	-	-
Chr1_318	Adenylyl- / guanylyl cyclase, catalytic domain	-	K01768
Chr1_319	Repeats in polycystic kidney disease 1 (PKD1) and other proteins	-	K04985
Chr1_320	FecR protein	-	K07443
Chr1_321	Saccharopine dehydrogenase C-terminal domain	lys1	K00290
Chr1_322	transcriptional regulator	-	K03566
Chr1_323	Bacterial extracellular solute-binding protein	MA20_44770	K17321
Chr1_324	Belongs to the ABC transporter superfamily	MA20_44795	K02023
Chr1_325	ATPases associated with a variety of cellular activities	MA20_44790	K02023
Chr1_326	Binding-protein-dependent transport system inner membrane component	-	K17322
Chr1_327	Binding-protein-dependent transport system inner membrane component	MA20_44780	K17323
Chr1_328	Predicted small integral membrane protein (DUF2160)	-	-
Chr1_329	transcriptional regulator	-	K07737
Chr1_330	signal transduction N-terminal membrane component	-	-
Chr1_331	Key enzyme in the regulation of glycerol uptake and metabolism. Catalyzes the phosphorylation of glycerol to yield sn- glycerol 3-phosphate	glpK	K00864
Chr1_332	Belongs to the FAD-dependent glycerol-3-phosphate dehydrogenase family	glpD	K00111
Chr1_333	glyoxalase bleomycin resistance protein dioxygenase	-	K04750
Chr1_334	Catalyzes the oxidation of 3-carboxy-2-hydroxy-4- methylpentanoate (3-isopropylmalate) to 3-carboxy-4-methyl-2- oxopentanoate. The product decarboxylates to 4-methyl-2 oxopentanoate	leuB	K00052
Chr1_335	Endonuclease/Exonuclease/phosphatase family	-	K01083
Chr1_336	-	-	-
Chr1_337	Catalyzes the isomerization between 2-isopropylmalate and 3-isopropylmalate, via the formation of 2-isopropylmaleate	leuD	K01704
Chr1_338	Catalyzes the isomerization between 2-isopropylmalate and 3-isopropylmalate, via the formation of 2-isopropylmaleate	leuC	K01703
Chr1_339	Mechanosensitive ion channel	MA20_40450	K05802
Chr1_340	Functions as a ribosomal silencing factor. Interacts with ribosomal protein L14 (rplN), blocking formation of intersubunit bridge B8. Prevents association of the 30S and 50S ribosomal subunits and the formation of functional ribosomes, thus repressing translation	rsfS	K09710
Chr1_341	Specifically methylates the pseudouridine at position 1915 (m3Psi1915) in 23S rRNA	rlmH	K00783
Chr1_342	-	-	-
Chr1_343	Protein of unknown function, DUF599	-	-
Chr1_344	FAD linked oxidases, C-terminal domain	glcD	K00104
Chr1_345	FAD binding domain	glcE	K11472
Chr1_346	4Fe-4S dicluster domain	glcF	K11473
Chr1_347	Trypsin-like serine protease	blaSE	K04775
Chr1_348	Trypsin-like serine protease	-	K04775
Chr1_349	heat shock protein	ibpA	K04080
Chr1_350	Catalyzes the formation of succinate from succinate semialdehyde	gabD	K00135
Chr1_351	alpha/beta hydrolase fold	-	K01432
Chr1_352	Major Facilitator Superfamily	-	-
Chr1_353	-	-	-
Chr1_354	-	-	-
Chr1_355	ATPase family associated with various cellular activities (AAA)	-	-
Chr1_357	-	-	-
Chr1_358	-	-	-
Chr1_359	Protein of unknown function (DUF1523)	-	-
Chr1_360	Core-2/I-Branching enzyme	-	K00771
Chr1_361	Sulfotransferase family	-	-
Chr1_362	GDSL-like Lipase/Acylhydrolase family	-	-
Chr1_363	the 2 termini fold to resemble tRNA(Ala) and it encodes a tag peptide , a short internal open reading frame. During trans-translation Ala- aminoacylated tmRNA acts like a tRNA, entering the A-site of stalled ribosomes, displacing the stalled mRNA. The ribosome then switches to translate the ORF on the tmRNA	smpB	K03664
Chr1_364	Glutathione S-transferase	-	K00799
Chr1_365	Catalyzes the transfer of a sulfur ion to cyanide or to other thiol compounds	sseA	K01011
Chr1_366	Aminotransferase class I and II	tyrB	K00832
Chr1_367	Ammonium Transporter Family	amt_1	K03320
Chr1_368	at high nitrogen levels P-II prevents the phosphorylation of NR-I, the transcriptional activator of the glutamine synthetase gene (glnA)	glnK	K04751
Chr1_369	Transglycosylase	mrcB	K05366
Chr1_370	Phenazine biosynthesis-like protein	-	K06998
Chr1_371	ABC transporter transmembrane region	prsD	K06148
Chr1_372	HlyD membrane-fusion protein of T1SS	-	K02022
Chr1_373	YjgF/chorismate_mutase-like, putative endoribonuclease	-	K03809
Chr1_374	Glycerophosphoryl diester phosphodiesterase family	ugpQ	K01126
Chr1_375	Peptidogalycan biosysnthesis/recognition	MA20_36195	K09919
Chr1_376	Pterin 4 alpha carbinolamine dehydratase	phhB	K01724
Chr1_377	Mechanosensitive ion channel	mscS	K03442
Chr1_378	Redoxin	pmpA	K00428
Chr1_379	Reductase C-terminal	thcD	K00529
Chr1_380	Conserved hypothetical protein 95	rsmD	K08316
Chr1_381	Aminotransferase class I and II	lysN	K00837
Chr1_382	Methionine aminopeptidase	map	K01265
Chr1_383	Sugar fermentation stimulation protein	sfsA	K06206
Chr1_384	Probable molybdopterin binding domain	cinA1	K00953
Chr1_385	Acetyltransferase (GNAT) family	yobR	-
Chr1_386	Antioxidant protein with alkyl hydroperoxidase activity. Required for the reduction of the AhpC active site cysteine residues and for the regeneration of the AhpC enzyme activity	-	K01607
Chr1_387	OmpA family	-	K03286
Chr1_388	Bacterial regulatory helix-turn-helix protein, lysR family	-	K18900
Chr1_389	CorA-like Mg2+ transporter protein	-	K16074
Chr1_390	Catalyzes the formation of trans-2- enoyl-CoA from 2,4-dienoyl-CoA	fadH	K00219
Chr1_391	Acetyltransferase (GNAT) domain	-	K03830
Chr1_392	Accelerates the degradation of transcripts by removing pyrophosphate from the 5'-end of triphosphorylated RNA, leading to a more labile monophosphorylated state that can stimulate subsequent ribonuclease cleavage	nudH	K08311
Chr1_393	-	-	-
Chr1_394	COG0454 Histone acetyltransferase HPA2 and related acetyltransferases	-	K00680
Chr1_395	pfkB family carbohydrate kinase	pfkB	K00847
Chr1_396	DNA repair enzyme that has both DNA N-glycosylase activity and AP-lyase activity. The DNA N-glycosylase activity releases various damaged pyrimidines from DNA by cleaving the N- glycosidic bond, leaving an AP (apurinic apyrimidinic) site. The AP-lyase activity cleaves the phosphodiester bond 3' to the AP site by a beta-elimination, leaving a 3'-terminal unsaturated sugar and a product with a term…	nth	K10773
Chr1_397	6-O-methylguanine DNA methyltransferase, DNA binding domain	ada	K10778
Chr1_398	Glycine zipper	yiaD	K02557
Chr1_399	NADPH-dependent FMN reductase	-	K19784
Chr1_400	Glyoxalase/Bleomycin resistance protein/Dioxygenase superfamily	-	K01759
Chr1_401	N-terminal half of MaoC dehydratase	-	K09709
Chr1_402	FAD dependent oxidoreductase	goxB	K03153
Chr1_403	S-adenosyl-L-methionine-dependent methyltransferase	mnmC	K15461
Chr1_404	EamA-like transporter family	sam	K15270
Chr1_405	Transglycosylase SLT domain	slt	K08309
Chr1_406	Catalyzes the condensation of (S)-aspartate-beta- semialdehyde (S)-ASA and pyruvate to 4-hydroxy- tetrahydrodipicolinate (HTPA)	dapA	K01714
Chr1_407	Peptidase dimerisation domain	MA20_32355	K01451
Chr1_408	#NAME?	-	K00680
Chr1_409	DMSO reductase anchor subunit (DmsC)	dmsC	K07308
Chr1_410	4Fe-4S dicluster domain	ttrB	K00184
Chr1_411	Belongs to the prokaryotic molybdopterin-containing oxidoreductase family	psrA	K08357
Chr1_412	Phosphate acetyl/butaryl transferase	pta	K00625
Chr1_413	Belongs to the TPP enzyme family	xsc	K03852
Chr1_414	helix_turn_helix gluconate operon transcriptional repressor	tauR	K00375
Chr1_415	Glycine zipper 2TM domain	-	-
Chr1_416	Belongs to the class-III pyridoxal-phosphate-dependent aminotransferase family	tpa	K03851
Chr1_417	NMT1/THI5 like	tauA	K15551
Chr1_418	Part of the ABC transporter complex TauABC involved in taurine import. Responsible for energy coupling to the transport system	tauB	K10831
Chr1_419	Binding-protein-dependent transport system inner membrane component	tauC	K15552
Chr1_420	Belongs to the DEAD box helicase family	deaD	K05592
Chr1_421	helix_turn_helix multiple antibiotic resistance protein	-	-
Chr1_422	SOS response	-	K14160
Chr1_423	Nucleotidyltransferase DNA polymerase involved in DNA repair	imuB	K14161
Chr1_424	DNA polymerase involved in damage-induced mutagenesis and translesion synthesis (TLS). It is not the major replicative DNA polymerase	dnaE2	K14162
Chr1_425	AIR synthase related protein, C-terminal domain	selD	K01008
Chr1_426	Catalyzes the transfer of selenium from selenophosphate for conversion of 2-thiouridine to 2-selenouridine at the wobble position in tRNA	ybbB	K06917
Chr1_427	Ornithine cyclodeaminase/mu-crystallin family	-	K01750
Chr1_428	Phenazine biosynthesis-like protein	-	K07054
Chr1_429	helix_turn_helix, Arsenical Resistance Operon Repressor	-	K03892
Chr1_430	Glutathione-dependent formaldehyde-activating enzyme	-	-
Chr1_431	Protein of unknown function (FYDLN_acid)	MA20_24185	-
Chr1_432	Protein of unknown function DUF45	MA20_23375	K07043
Chr1_433	FR47-like protein	-	-
Chr1_434	Small Multidrug Resistance protein	sugE	K11741
Chr1_435	FCD	mcbR	K13654
Chr1_436	-	-	-
Chr1_437	Acetyltransferase (GNAT) family	-	K03823
Chr1_438	Component of the acetyl coenzyme A carboxylase (ACC) complex. First, biotin carboxylase catalyzes the carboxylation of biotin on its carrier protein (BCCP) and then the CO(2) group is transferred by the carboxyltransferase to acetyl-CoA to form malonyl-CoA	accA	K01962
Chr1_439	LysE type translocator	MA20_02350	K11249
Chr1_440	helix_turn_helix ASNC type	-	K03719
Chr1_441	Belongs to the HpcH HpaI aldolase family	mcl1	K08691
Chr1_442	Domain of unknown function (DUF1611_N) Rossmann-like domain	-	-
Chr1_443	Belongs to the mandelate racemase muconate lactonizing enzyme family	ycjG	K19802
Chr1_444	Catalyzes the transamination of D-amino acids and their alpha-keto acids	dat	K00824
Chr1_445	Putative inner membrane exporter, YdcZ	-	K09936
Chr1_446	MaoC like domain	nodN	K01726
Chr1_447	Protein of unknown function (DUF1244)	MA20_03865	K09948
Chr1_448	5-carboxymethyl-2-hydroxymuconate isomerase	-	K01826
Chr1_449	N-formylglutamate amidohydrolase	-	K01458
Chr1_450	Belongs to the pyruvate kinase family	pyk	K00873
Chr1_451	-	-	-
Chr1_452	-	-	-
Chr1_453	Belongs to the bacterial ribosomal protein bL35 family	rpmI	K02916
Chr1_454	Binds directly to 23S ribosomal RNA and is necessary for the in vitro assembly process of the 50S ribosomal subunit. It is not involved in the protein synthesizing functions of that subunit	rplT	K02887
Chr1_455	Flavodoxin-like fold	-	K00358
Chr1_456	Bacterial regulatory proteins, tetR family	-	K18301
Chr1_457	Belongs to the class-II aminoacyl-tRNA synthetase family. Phe-tRNA synthetase alpha subunit type 1 subfamily	pheS	K01889
Chr1_458	glutamine amidotransferase	-	K01951
Chr1_459	depolymerase	-	K03932
Chr1_460	Belongs to the phenylalanyl-tRNA synthetase beta subunit family. Type 1 subfamily	pheT	K01890
Chr1_461	Nucleoside 2-deoxyribosyltransferase YtoQ	ytoQ	-
Chr1_462	Glutathione S-transferase, C-terminal domain	MA20_27820	K11209
Chr1_463	Channel that opens in response to stretch forces in the membrane lipid bilayer. May participate in the regulation of osmotic pressure changes within the cell	mscL	K03282
Chr1_464	Domain of unknown function (DUF1330)	-	-
Chr1_465	Transcriptional regulator, LysR family	-	K03566
Chr1_466	Belongs to the AlaDH PNT family	ald	K00259
Chr1_467	helix_turn_helix ASNC type	aldR	K03719
Chr1_468	HWE histidine kinase	-	K13924
Chr1_469	Belongs to the bacterial ribosomal protein bS21 family	rpsU	K02970
Chr1_470	COQ9	cOQ9	K18587
Chr1_471	ATPases associated with a variety of cellular activities	bioM	K16784
Chr1_472	Cobalt transport protein	bioN	K16783
Chr1_473	BioY family	bioY	K03523
Chr1_474	Thiolase, C-terminal domain	-	K00626
Chr1_475	AMP-binding enzyme	yhfT	K01897
Chr1_476	Alcohol dehydrogenase GroES-like domain	ppsC	K00344
Chr1_477	Ribonuclease T2 family	rns	K01166
Chr1_478	Protein of unknown function (DUF1013)	MA20_20925	K09987
Chr1_479	Endonuclease/Exonuclease/phosphatase family	-	-
Chr1_480	Pyridoxal-dependent decarboxylase, pyridoxal binding domain	speF	K01581
Chr1_481	May play a role in DNA repair. It seems to be involved in an RecBC-independent recombinational process of DNA repair. It may act with RecF and RecO	recR	K06187
Chr1_482	TraB family	-	K09973
Chr1_483	Binds to DNA and alters its conformation. May be involved in regulation of gene expression, nucleoid organization and DNA protection	ybaB	K09747
Chr1_484	phosphoglycerate mutase	-	K07814
Chr1_485	DNA polymerase III is a complex, multichain enzyme responsible for most of the replicative synthesis in bacteria. This DNA polymerase also exhibits 3' to 5' exonuclease activity	dnaX	K02343
Chr1_486	Domain of unknown function (DUF202)	-	K00389
Chr1_487	Putative neutral zinc metallopeptidase	-	K07054
Chr1_488	transcriptional regulator	-	K18939
Chr1_489	Alpha beta hydrolase	-	-
Chr1_490	5'-nucleotidase, C-terminal domain	-	K01119
Chr1_491	NADH pyrophosphatase-like rudimentary NUDIX domain	nudC	K03426
Chr1_492	oxidoreductase activity, acting on CH-OH group of donors	-	-
Chr1_493	Endonuclease Exonuclease Phosphatase	-	-
Chr1_494	Endonuclease Exonuclease Phosphatase	-	-
Chr1_495	Prephenate dehydratase	pheA	K04518
Chr1_496	Cytochrome c	cycM	K08738
Chr1_497	Bacterial extracellular solute-binding proteins, family 5 Middle	yejA	K13893
Chr1_498	Binding-protein-dependent transport system inner membrane component	yejB	K13894
Chr1_499	N-terminal TM domain of oligopeptide transport permease C	yejE	K13895
Chr1_500	Belongs to the ABC transporter superfamily	yejF	K13896
Chr1_501	Predicted integral membrane protein (DUF2189)	-	-
Chr1_502	-	-	-
Chr1_503	Isochorismatase family	-	K05993
Chr1_505	Bacterial regulatory helix-turn-helix protein, lysR family	-	K03566
Chr1_506	D-alanyl-D-alanine carboxypeptidase	dacF	K01286
Chr1_507	hydrolase	-	K07025
Chr1_508	Involved in the modulation of the specificity of the ClpAP-mediated ATP-dependent protein degradation	clpS	K06891
Chr1_509	Methyltransferase small domain	rsmC	K00564
Chr1_510	Enoyl-(Acyl carrier protein) reductase	bacC	K00076
Chr1_511	PAP2 superfamily	-	-
Chr1_512	Bacterial extracellular solute-binding protein, family 7	dctP_1	K11688
Chr1_513	Tripartite ATP-independent periplasmic transporters, DctQ component	-	-
Chr1_514	Tripartite ATP-independent periplasmic transporter, DctM component	-	K11690
Chr1_515	AMP-binding enzyme	-	K12508
Chr1_516	AMP-binding enzyme C-terminal domain	-	K04105
Chr1_517	Serine aminopeptidase, S33	MA20_22480	K01559
Chr1_518	Domain of unknown function (DUF309)	-	K09763
Chr1_519	Enoyl-CoA hydratase/isomerase	boxC	K15513
Chr1_520	benzoyl-CoA oxygenase	boxB	K15512
Chr1_521	Oxidoreductase NAD-binding domain	boxA	K15511
Chr1_522	Thioesterase superfamily	-	K01075
Chr1_523	Catalyzes the specific phosphorylation of the 3-hydroxyl group of shikimic acid using ATP as a cosubstrate	-	K15546
Chr1_524	3-hydroxyacyl-CoA dehydrogenase, C-terminal domain	-	K07516
Chr1_525	Bacterial extracellular solute-binding proteins, family 5 Middle	-	K02035
Chr1_526	Protein of unknown function (DUF2783)	-	-
Chr1_527	FAD binding domain	MA20_39380	K05712
Chr1_528	Metallo-beta-lactamase superfamily	MA20_39390	K05555
Chr1_529	Fumarylacetoacetase N-terminal	fahA	K01555
Chr1_531	An oxygenase that acts to open the ring of homogentisate formingmaleylacetoacetate as part of the catabolism of L-tyrosine and L-phenylalanine	hmgA	K00451
Chr1_532	helix_turn_helix multiple antibiotic resistance protein	MA20_39375	K15973
Chr1_533	EamA-like transporter family	-	-
Chr1_534	NUBPL iron-transfer P-loop NTPase	mipZ	K03496
Chr1_535	HWE histidine kinase	-	K13924
Chr1_536	ATPases associated with a variety of cellular activities	-	K10834
Chr1_537	Ribosomal protein L31	rpmE	K02909
Chr1_538	This protein is located at the 30S-50S ribosomal subunit interface and may play a role in the structure and function of the aminoacyl-tRNA binding site	rplS	K02884
Chr1_539	Polyphosphate kinase 2 (PPK2)	ppk2	K00937
Chr1_540	Protein of unknown function (DUF465)	-	K09794
Chr1_541	Belongs to the RNA methyltransferase TrmD family	trmD	K00554
Chr1_542	-	-	-
Chr1_543	An accessory protein needed during the final step in the assembly of 30S ribosomal subunit, possibly for assembly of the head region. Probably interacts with S19. Essential for efficient processing of 16S rRNA. May be needed both before and after RbfA during the maturation of 16S rRNA. It has affinity for free ribosomal 30S subunits but not for 70S ribosomes	rimM	K02860
Chr1_544	-	-	-
Chr1_545	Nitroreductase family	bluB	K04719
Chr1_546	Belongs to the bacterial ribosomal protein bS16 family	rpsP	K02959
Chr1_547	chorismate mutase	tyrA	K04092
Chr1_549	COG1670 acetyltransferases, including N-acetylases of ribosomal proteins	-	K00676
Chr1_550	NIPSNAP	-	-
Chr1_551	Involved in targeting and insertion of nascent membrane proteins into the cytoplasmic membrane. Binds to the hydrophobic signal sequence of the ribosome-nascent chain (RNC) as it emerges from the ribosomes. The SRP-RNC complex is then targeted to the cytoplasmic membrane where it interacts with the SRP receptor FtsY. Interaction with FtsY leads to the transfer of the RNC complex to the Sec transl…	ffh	K03106
Chr1_552	-	-	-
Chr1_553	Bacterial regulatory helix-turn-helix protein, lysR family	-	K18900
Chr1_554	EamA-like transporter family	-	-
Chr1_555	helix_turn_helix, Arsenical Resistance Operon Repressor	sdpR	K03892
Chr1_556	Bacterial regulatory helix-turn-helix protein, lysR family	-	K03566
Chr1_557	function for this protein is to guide the assembly of the membrane sector of the ATPase enzyme complex	atpI	K02116
Chr1_558	it plays a direct role in the translocation of protons across the membrane	atpB	K02108
Chr1_559	F(1)F(0) ATP synthase produces ATP from ADP in the presence of a proton or sodium gradient. F-type ATPases consist of two structural domains, F(1) containing the extramembraneous catalytic core and F(0) containing the membrane proton channel, linked together by a central stalk and a peripheral stalk. During catalysis, ATP synthesis in the catalytic domain of F(1) is coupled via a rotary mechanism…	atpE	K02110
Chr1_560	Component of the F(0) channel, it forms part of the peripheral stalk, linking F(1) to F(0)	atpF2	K02109
Chr1_561	Component of the F(0) channel, it forms part of the peripheral stalk, linking F(1) to F(0)	atpF	K02109
Chr1_562	Trypsin-like serine protease	-	K04775
Chr1_563	FCD	pdhR	K05799
Chr1_564	-	-	-
Chr1_565	Required for chromosome condensation and partitioning	smc	K03529
Chr1_566	-	-	-
Chr1_567	Rhodanese Homology Domain	-	K00540
Chr1_568	Transglycosylase SLT domain	MA20_44755	K01238
Chr1_569	Converts cobyric acid to cobinamide by the addition of aminopropanol on the F carboxylic group	cobD	K02227
Chr1_570	Aminotransferase class I and II	cobC	K02225
Chr1_571	cheY-homologous receiver domain	-	-
Chr1_572	Glutathione S-transferase, C-terminal domain	yqjG	K07393
Chr1_573	-	-	-
Chr1_574	COG0697 Permeases of the drug metabolite transporter (DMT) superfamily	-	K15268
Chr1_575	Aminotransferase class I and II	patB	K14155
Chr1_576	Removes the formyl group from the N-terminal Met of newly synthesized proteins. Requires at least a dipeptide for an efficient rate of reaction. N-terminal L-methionine is a prerequisite for activity but the enzyme has broad specificity at other positions	def	K01462
Chr1_577	Removes the formyl group from the N-terminal Met of newly synthesized proteins. Requires at least a dipeptide for an efficient rate of reaction. N-terminal L-methionine is a prerequisite for activity but the enzyme has broad specificity at other positions	def_2	K01462
Chr1_578	Removes the formyl group from the N-terminal Met of newly synthesized proteins. Requires at least a dipeptide for an efficient rate of reaction. N-terminal L-methionine is a prerequisite for activity but the enzyme has broad specificity at other positions	def1	K01462
Chr1_579	Attaches a formyl group to the free amino group of methionyl-tRNA(fMet). The formyl group appears to play a dual role in the initiator identity of N-formylmethionyl-tRNA by promoting its recognition by IF2 and preventing the misappropriation of this tRNA by the elongation apparatus	fmt	K00604
Chr1_580	-	-	-
Chr1_581	UPF0126 domain	-	-
Chr1_582	Endonuclease that specifically degrades the RNA of RNA- DNA hybrids	rnhA	K03469
Chr1_583	Methyltransferase domain	-	K00599
Chr1_584	Protein of unknown function (DUF3429)	-	-
Chr1_585	LysE type translocator	MA20_04860	K05834
Chr1_586	Catalyzes the conversion of 1-hydroxy-2-methyl-2-(E)- butenyl 4-diphosphate (HMBPP) into a mixture of isopentenyl diphosphate (IPP) and dimethylallyl diphosphate (DMAPP). Acts in the terminal step of the DOXP MEP pathway for isoprenoid precursor biosynthesis	ispH	K03527
Chr1_587	helix_turn_helix multiple antibiotic resistance protein	pecS	K12262
Chr1_588	EamA-like transporter family	pecM	K15269
Chr1_589	response regulator	epsR	K19733
Chr1_590	NYN domain	MA20_36560	-
Chr1_591	7,8-dihydro-6-hydroxymethylpterin-pyrophosphokinase (HPPK)	folK	K00950
Chr1_592	Promotes RNA polymerase assembly. Latches the N- and C- terminal regions of the beta' subunit thereby facilitating its interaction with the beta and alpha subunits	rpoZ	K03060
Chr1_593	In eubacteria ppGpp (guanosine 3'-diphosphate 5-' diphosphate) is a mediator of the stringent response that coordinates a variety of cellular activities in response to changes in nutritional abundance	spoT	K01139
Chr1_594	DNA-directed RNA polymerase subunit omega	-	K09928
Chr1_595	Catalyzes the complicated ring closure reaction between the two acyclic compounds 1-deoxy-D-xylulose-5-phosphate (DXP) and 3-amino-2-oxopropyl phosphate (1-amino-acetone-3-phosphate or AAP) to form pyridoxine 5'-phosphate (PNP) and inorganic phosphate	pdxJ	K03474
Chr1_596	-	-	-
Chr1_597	Transfers the 4'-phosphopantetheine moiety from coenzyme A to a Ser of acyl-carrier-protein	acpS	K00997
Chr1_598	Signal peptidase I	lepB	K03100
Chr1_599	Digests double-stranded RNA. Involved in the processing of primary rRNA transcript to yield the immediate precursors to the large and small rRNAs (23S and 16S). Processes some mRNAs, and tRNAs when they are encoded in the rRNA operon. Processes pre- crRNA and tracrRNA of type II CRISPR loci if present in the organism	rnc	K03685
Chr1_600	An essential GTPase that binds both GDP and GTP, with rapid nucleotide exchange. Plays a role in 16S rRNA processing and 30S ribosomal subunit biogenesis and possibly also in cell cycle regulation and energy metabolism	era	K03595
Chr1_601	Protein of unknown function (DUF1491)	MA20_15690	-
Chr1_602	Involved in DNA repair and RecF pathway recombination	recO	K03584
Chr1_603	META domain	-	K03668
Chr1_604	transcriptional regulator	-	-
Chr1_605	-	-	-
Chr1_606	Acyl-CoA dehydrogenase, C-terminal domain	mcd	K14448
Chr1_607	Sulfite exporter TauE/SafE	-	K07090
Chr1_608	Helix-turn-helix	-	-
Chr1_609	Bacterial regulatory helix-turn-helix protein, lysR family	-	-
Chr1_610	-	-	-
Chr1_611	Involved in the gluconeogenesis. Catalyzes the conversion of oxaloacetate (OAA) to phosphoenolpyruvate (PEP) through direct phosphoryl transfer between the nucleoside triphosphate and OAA	pckA	K01610
Chr1_612	Transcriptional regulatory protein, C terminal	chvI	K14981
Chr1_613	Sensor N-terminal transmembrane domain	chvG	K14980
Chr1_614	HPr Serine kinase C-terminal domain	hprK	K06023
Chr1_615	Displays ATPase and GTPase activities	yvcJ	K06958
Chr1_616	PTS system fructose IIA component	manX	K02793
Chr1_617	PTS HPr component phosphorylation site	ptsH	K11189
Chr1_618	Phosphate acyltransferases	-	-
Chr1_619	3-hydroxyacyl-CoA dehydrogenase, NAD binding domain	bhbD	K00074
Chr1_620	-	-	-
Chr1_621	Electron transfer flavoprotein	etfA	K03522
Chr1_622	Electron transfer flavoprotein subunit beta	etfB	K03521
Chr1_623	glyoxalase III activity	-	K13653
Chr1_624	Cobalamin adenosyltransferase	yvqK	K00798
Chr1_625	Hypoxia induced protein conserved region	-	-
Chr1_626	KR domain	vdlC	K00540
Chr1_627	Bacterial SH3 domain homologues	-	-
Chr1_628	Topoisomerase IV is essential for chromosome segregation. It relaxes supercoiled DNA. Performs the decatenation events required during the replication of a circular DNA molecule	parC	K02621
Chr1_629	Bacterial protein of unknown function (DUF898)	-	-
Chr1_630	Peptidase family M48	-	K07387
Chr1_631	Cytochrome P450	-	K00517
Chr1_632	-	-	-
Chr1_633	Elongation factor Tu C-terminal domain	tuf	K02358
Chr1_634	Putative rhamnosyl transferase	-	-
Chr1_635	Associated with arginine deiminase pathway genes	-	K00837
Chr1_636	Bacterial transferase hexapeptide (six repeats)	-	K18234
Chr1_637	-	-	-
Chr1_638	Catabolite gene activator and regulatory subunit of cAMP-dependent protein	-	-
Chr1_639	-	-	-
Chr1_640	Essential subunit of the Sec protein translocation channel SecYEG. Clamps together the 2 halves of SecY. May contact the channel plug during translocation	secE	K03073
Chr1_641	Participates in transcription elongation, termination and antitermination	nusG	K02601
Chr1_642	Forms part of the ribosomal stalk which helps the ribosome interact with GTP-bound translation factors	rplK	K02867
Chr1_643	Binds directly to 23S rRNA. The L1 stalk is quite mobile in the ribosome, and is involved in E site tRNA release	rplA	K02863
Chr1_644	Glycosyl transferase family 2	-	-
Chr1_645	Forms part of the ribosomal stalk, playing a central role in the interaction of the ribosome with GTP-bound translation factors	rplJ	K02864
Chr1_646	Forms part of the ribosomal stalk which helps the ribosome interact with GTP-bound translation factors. Is thus essential for accurate translation	rplL	K02935
Chr1_647	DNA-dependent RNA polymerase catalyzes the transcription of DNA into RNA using the four ribonucleoside triphosphates as substrates	rpoB	K03043
Chr1_648	DNA-dependent RNA polymerase catalyzes the transcription of DNA into RNA using the four ribonucleoside triphosphates as substrates	rpoC	K03046
Chr1_649	Phenol hydroxylase, C-terminal dimerisation domain	-	K03380
Chr1_650	Putative rhamnosyl transferase	-	-
Chr1_651	EamA-like transporter family	-	K15270
Chr1_652	Putative rhamnosyl transferase	-	-
Chr1_653	Interacts with and stabilizes bases of the 16S rRNA that are involved in tRNA selection in the A site and with the mRNA backbone. Located at the interface of the 30S and 50S subunits, it traverses the body of the 30S subunit contacting proteins on the other side and probably holding the rRNA structure together. The combined cluster of proteins S8, S12 and S17 appears to hold together the shoulder…	rpsL	K02950
Chr1_654	One of the primary rRNA binding proteins, it binds directly to 16S rRNA where it nucleates assembly of the head domain of the 30S subunit. Is located at the subunit interface close to the decoding center, probably blocks exit of the E-site tRNA	rpsG	K02992
Chr1_655	Catalyzes the GTP-dependent ribosomal translocation step during translation elongation. During this step, the ribosome changes from the pre-translocational (PRE) to the post- translocational (POST) state as the newly formed A-site-bound peptidyl-tRNA and P-site-bound deacylated tRNA move to the P and E sites, respectively. Catalyzes the coordinated movement of the two tRNA molecules, the mRNA and…	fusA	K02355
Chr1_656	-	-	-
Chr1_657	Elongation factor Tu C-terminal domain	tuf	K02358
Chr1_658	Involved in the binding of tRNA to the ribosomes	rpsJ	K02946
Chr1_659	One of the primary rRNA binding proteins, it binds directly near the 3'-end of the 23S rRNA, where it nucleates assembly of the 50S subunit	rplC	K02906
Chr1_660	Forms part of the polypeptide exit tunnel	rplD	K02926
Chr1_661	One of the early assembly proteins it binds 23S rRNA. One of the proteins that surrounds the polypeptide exit tunnel on the outside of the ribosome. Forms the main docking site for trigger factor binding to the ribosome	rplW	K02892
Chr1_662	Region found in RelA / SpoT proteins	-	-
Chr1_663	One of the primary rRNA binding proteins. Required for association of the 30S and 50S subunits to form the 70S ribosome, for tRNA binding and peptide bond formation. It has been suggested to have peptidyltransferase activity	rplB	K02886
Chr1_664	Protein S19 forms a complex with S13 that binds strongly to the 16S ribosomal RNA	rpsS	K02965
Chr1_665	The globular domain of the protein is located near the polypeptide exit tunnel on the outside of the subunit, while an extended beta-hairpin is found that lines the wall of the exit tunnel in the center of the 70S ribosome	rplV	K02890
Chr1_666	Binds the lower part of the 30S subunit head. Binds mRNA in the 70S ribosome, positioning it for translation	rpsC	K02982
Chr1_667	Binds 23S rRNA and is also seen to make contacts with the A and possibly P site tRNAs	rplP	K02878
Chr1_669	-	-	-
Chr1_670	Putative 2OG-Fe(II) oxygenase	-	-
Chr1_671	-	-	-
Chr1_672	Belongs to the universal ribosomal protein uL29 family	rpmC	K02904
Chr1_673	One of the primary rRNA binding proteins, it binds specifically to the 5'-end of 16S ribosomal RNA	rpsQ	K02961
Chr1_674	Binds to 23S rRNA. Forms part of two intersubunit bridges in the 70S ribosome	rplN	K02874
Chr1_675	One of the proteins that surrounds the polypeptide exit tunnel on the outside of the subunit	rplX	K02895
Chr1_676	This is 1 of the proteins that binds and probably mediates the attachment of the 5S RNA into the large ribosomal subunit, where it forms part of the central protuberance. In the 70S ribosome it contacts protein S13 of the 30S subunit (bridge B1b), connecting the 2 subunits	rplE	K02931
Chr1_677	Binds 16S rRNA, required for the assembly of 30S particles and may also be responsible for determining the conformation of the 16S rRNA at the A site	rpsN	K02954
Chr1_678	One of the primary rRNA binding proteins, it binds directly to 16S rRNA central domain where it helps coordinate assembly of the platform of the 30S subunit	rpsH	K02994
Chr1_679	This protein binds to the 23S rRNA, and is important in its secondary structure. It is located near the subunit interface in the base of the L7 L12 stalk, and near the tRNA binding site of the peptidyltransferase center	rplF	K02933
Chr1_680	This is one of the proteins that binds and probably mediates the attachment of the 5S RNA into the large ribosomal subunit, where it forms part of the central protuberance	rplR	K02881
Chr1_681	Located at the back of the 30S subunit body where it stabilizes the conformation of the head with respect to the body	rpsE	K02988
Chr1_682	Ribosomal protein L30	rpmD	K02907
Chr1_683	-	-	-
Chr1_684	Ribosomal protein L15	rplO	K02876
Chr1_685	The central subunit of the protein translocation channel SecYEG. Consists of two halves formed by TMs 1-5 and 6-10. These two domains form a lateral gate at the front which open onto the bilayer between TMs 2 and 7, and are clamped together by SecE at the back. The channel is closed by both a pore ring composed of hydrophobic SecY resides and a short helix (helix 2A) on the extracellular side of …	secY	K03076
Chr1_686	Catalyzes the reversible transfer of the terminal phosphate group between ATP and AMP. Plays an important role in cellular energy homeostasis and in adenine nucleotide metabolism	adk	K00939
Chr1_687	Located at the top of the head of the 30S subunit, it contacts several helices of the 16S rRNA. In the 70S ribosome it contacts the 23S rRNA (bridge B1a) and protein L5 of the 50S subunit (bridge B1b), connecting the 2 subunits	rpsM	K02952
Chr1_688	Located on the platform of the 30S subunit, it bridges several disparate RNA helices of the 16S rRNA. Forms part of the Shine-Dalgarno cleft in the 70S ribosome	rpsK	K02948
Chr1_689	DNA-dependent RNA polymerase catalyzes the transcription of DNA into RNA using the four ribonucleoside triphosphates as substrates	rpoA	K03040
Chr1_690	Ribosomal protein L17	rplQ	K02879
Chr1_691	Domain present in PSD-95, Dlg, and ZO-1/2.	htrA2	K01362
Chr1_692	MgsA AAA+ ATPase C terminal	rarA	K07478
Chr1_693	Important for reducing fluoride concentration in the cell, thus reducing its toxicity	crcB	K06199
Chr1_694	Responsible for synthesis of pseudouridine from uracil	rluC	K06179
Chr1_695	haloacid dehalogenase-like hydrolase	ppaX	K01091
Chr1_696	ATP12 chaperone protein	-	K07556
Chr1_697	ABC transporter substrate-binding protein	bztA	K09969
Chr1_698	ABC transporter permease	bztB	K09970
Chr1_699	ABC transporter permease	bztC	K09971
Chr1_700	ATPases associated with a variety of cellular activities	bztD	K09972
Chr1_701	Phosphoglycerate mutase family	sixA	K08296
Chr1_702	COG1145 Ferredoxin	-	-
Chr1_703	Belongs to the acetylglutamate kinase family. ArgB subfamily	argB	K00930
Chr1_704	Necessary for normal cell division and for the maintenance of normal septation	engB	K03978
Chr1_705	MOSC N-terminal beta barrel domain	-	K07140
Chr1_706	Required for the insertion and or proper folding and or complex formation of integral membrane proteins into the membrane. Involved in integration of membrane proteins that insert both dependently and independently of the Sec translocase complex, as well as at least some lipoproteins. Aids folding of multispanning membrane proteins	yidC	K03217
Chr1_707	Putative diguanylate phosphodiesterase	-	K07093
Chr1_708	Catalyzes the ATP-dependent 2-thiolation of cytidine in position 32 of tRNA, to form 2-thiocytidine (s(2)C32). The sulfur atoms are provided by the cysteine cysteine desulfurase (IscS) system	ttcA	K14058
Chr1_709	-	-	-
Chr1_710	Could be involved in insertion of integral membrane proteins into the membrane	yidD	K08998
Chr1_711	RNaseP catalyzes the removal of the 5'-leader sequence from pre-tRNA to produce the mature 5'-terminus. It can also cleave other RNA substrates such as 4.5S RNA. The protein component plays an auxiliary but essential role in vivo by binding to the 5'-leader sequence and broadening the substrate specificity of the ribozyme	rnpA	K03536
Chr1_712	Belongs to the bacterial ribosomal protein bL34 family	rpmH	K02914
Chr1_713	SNARE associated Golgi protein	merA_1	-
Chr1_714	Belongs to the class-I pyridine nucleotide-disulfide oxidoreductase family	merA	K00520
Chr1_715	His Kinase A (phosphoacceptor) domain	regM	K02668
Chr1_716	Belongs to the 'phage' integrase family	-	-
Chr1_717	-	-	-
Chr1_718	Belongs to the 'phage' integrase family	-	K03733
Chr1_720	Dimethlysulfonioproprionate lyase	-	-
Chr1_721	Bacterial regulatory helix-turn-helix protein, lysR family	-	K03566
Chr1_722	Fatty acid hydroxylase superfamily	-	K00258
Chr1_723	Bacterial extracellular solute-binding proteins, family 5 Middle	-	K02035
Chr1_724	FCD	-	K11475
Chr1_725	Bacterial extracellular solute-binding protein, family 7	MA20_30160	K11688
Chr1_726	Tripartite ATP-independent periplasmic transporters, DctQ component	-	K11689
Chr1_727	Tripartite ATP-independent periplasmic transporter, DctM component	MA20_30170	K01578
Chr1_728	Malonyl-CoA decarboxylase N-terminal domain	matA	K01578
Chr1_729	Catalyzes the formation of malonyl-CoA from malonate and CoA	-	K18661
Chr1_731	Barstar (barnase inhibitor)	-	-
Chr1_732	Phage integrase family	-	K04763
Chr1_733	Mechanosensitive ion channel	-	K03442
Chr1_734	Major Facilitator Superfamily	MA20_09740	K08177
Chr1_735	Transcriptional regulatory protein, C terminal	-	K01768
Chr1_736	Polyketide cyclase / dehydrase and lipid transport	-	K16260
Chr1_737	Hemin uptake protein hemP	-	-
Chr1_738	-	-	-
Chr1_739	Imelysin	irpA	K07231
Chr1_740	-	-	-
Chr1_741	Di-haem oxidoreductase, putative peroxidase	-	-
Chr1_742	Imelysin	-	K07338
Chr1_743	protein conserved in bacteria	-	K09947
Chr1_745	Flavodoxin domain	-	K00230
Chr1_746	Domain present in phytochromes and cGMP-specific phosphodiesterases.	-	K01768
Chr1_747	Adenylyl- / guanylyl cyclase, catalytic domain	-	K05345
Chr1_748	1-(5-phosphoribosyl)-5- (5-phosphoribosylamino)methylideneamino imidazole-4-carboxamide isomerase	hisA2	K01814
Chr1_749	Helix-turn-helix domain	-	K07483
Chr1_750	COG2801 Transposase and inactivated derivatives	-	K07497
Chr1_751	Major Facilitator Superfamily	-	-
Chr1_752	Flavin containing amine oxidoreductase	-	K00274
Chr1_753	short-chain dehydrogenase reductase	MA20_07325	K00059
Chr1_754	ChrR Cupin-like domain	-	-
Chr1_755	Bacterial regulatory proteins, tetR family	-	K16137
Chr1_756	Transcriptional	-	K06075
Chr1_757	Ca2 -binding protein (EF-Hand superfamily	-	-
Chr1_758	Prokaryotic cytochrome b561	-	K12262
Chr1_759	Domain of unknown function (DUF1772)	-	-
Chr1_760	oxidoreductase	-	K18225
Chr1_761	helix_turn_helix, arabinose operon control protein	-	K18991
Chr1_762	Short-chain dehydrogenase reductase sdr	-	K00540
Chr1_763	Ethyl tert-butyl ether degradation EthD	-	-
Chr1_764	-	-	-
Chr1_765	PFAM Adenylate and Guanylate cyclase catalytic domain	-	K01768
Chr1_766	-	-	-
Chr1_767	Cytochrome c, mono-and diheme variants family	-	-
Chr1_768	q cog2132	-	K00540
Chr1_769	Copper resistance protein D	ycnJ	K07245
Chr1_770	protein, homolog of Cu resistance protein CopC	-	K07156
Chr1_771	Cytochrome C oxidase, cbb3-type, subunit III	-	-
Chr1_772	Glutaredoxin	-	-
Chr1_773	HxlR-like helix-turn-helix	-	-
Chr1_774	Glutathione S-transferase	gst	K00799
Chr1_775	Putative lumazine-binding	-	K01821
Chr1_776	4-oxalocrotonate tautomerase family	-	K01821
Chr1_777	2-nitropropane dioxygenase	-	K00459
Chr1_778	Glutathione-dependent formaldehyde-activating enzyme	-	-
Chr1_779	EamA-like transporter family	-	-
Chr1_780	COG0665 Glycine D-amino acid oxidases (deaminating)	dmgdh5	K00315
Chr1_781	LysR substrate binding domain	-	K17737
Chr1_782	AMP-binding enzyme C-terminal domain	-	-
Chr1_783	FGGY family of carbohydrate kinases, N-terminal domain	xylB	K00854
Chr1_784	Belongs to the xylose isomerase family	xylA	K01805
Chr1_785	helix_turn _helix lactose operon repressor	-	K02529
Chr1_786	Ring hydroxylating alpha subunit (catalytic domain)	-	K00479
Chr1_787	Oxidoreductase FAD-binding domain	-	K00529
Chr1_788	Hint domain	-	K01406
Chr1_789	Protein involved in biosynthesis of mitomycin antibiotics polyketide fumonisin	-	K15650
Chr1_790	HD phosphohydrolase	-	-
Chr1_791	Binding-protein-dependent transport system inner membrane component	tupB	K05773
Chr1_792	AAA domain, putative AbiEii toxin, Type IV TA system	-	K06857
Chr1_793	PBP superfamily domain	-	K05772
Chr1_794	-	-	-
Chr1_795	Biotin/lipoate A/B protein ligase family	-	K03524
Chr1_796	Binds and transfers iron-sulfur (Fe-S) clusters to target apoproteins. Can hydrolyze ATP	mrp	K03593
Chr1_797	Evidence 4 Homologs of previously reported genes of	-	-
Chr1_799	4Fe-4S dicluster domain	-	K03388
Chr1_800	Protein of unknown function (DUF3305)	-	K03752
Chr1_801	Protein of unknown function (DUF3306)	-	-
Chr1_802	Nitrate reductase delta subunit	torD	K03533
Chr1_803	-	-	-
Chr1_804	Belongs to the prokaryotic molybdopterin-containing oxidoreductase family	fdhF	K00123
Chr1_805	4Fe-4S dicluster domain	fdhB	K00124
Chr1_806	Prokaryotic cytochrome b561	fdnI	K00127
Chr1_807	WD-40 repeat	-	K08738
Chr1_808	-	-	-
Chr1_809	Sigma-54 interaction domain	-	K02481
Chr1_810	Single cache domain 3	-	K02482
Chr1_811	cAMP-binding proteins - catabolite gene activator and regulatory subunit of cAMP-dependent protein kinases	ftrB	K13642
Chr1_812	nitrate nitrite transporter	narK	K02575
Chr1_813	Major facilitator Superfamily	-	K02575
Chr1_814	Belongs to the prokaryotic molybdopterin-containing oxidoreductase family	narZ	K00370
Chr1_815	nitrate reductase beta subunit	narH	K00371
Chr1_816	Nitrate reductase, delta subunit	narJ	K00373
Chr1_817	nitrate reductase, gamma subunit	narI	K00374
Chr1_818	Peptidylprolyl isomerase	-	K03769
Chr1_819	Hemerythrin HHE cation binding domain	-	-
Chr1_820	MoeA C-terminal region (domain IV)	-	K03750
Chr1_821	Protein of unknown function (DUF2478)	-	K09138
Chr1_822	-	-	-
Chr1_823	Spermidine putrescine ABC transporter substrate-binding protein	-	K11069
Chr1_824	TOBE domain	-	K11072
Chr1_825	Binding-protein-dependent transport system inner membrane component	-	K11071
Chr1_826	Binding-protein-dependent transport system inner membrane component	-	K11070
Chr1_827	Belongs to the short-chain dehydrogenases reductases (SDR) family	-	K00022
Chr1_828	Na+/H+ antiporter subunit	phaG	K05564
Chr1_829	Multiple resistance and pH regulation protein F (MrpF / PhaF)	phaF	K05563
Chr1_830	Na+/H+ ion antiporter subunit	-	K05562
Chr1_831	Proton-conducting membrane transporter	phaD	K05561
Chr1_832	NADH-ubiquinone/plastoquinone oxidoreductase chain 4L	phaC	K05560
Chr1_833	Subunit A of antiporter complex involved in resistance to high concentrations of Na , K , Li and or alkali	phaAB	K05559
Chr1_834	Zinc-binding dehydrogenase	-	K00344
Chr1_835	EamA-like transporter family	-	K15270
Chr1_836	Carbon monoxide dehydrogenase	coxG	K09386
Chr1_837	ABC transporter ATP-binding protein	hndI	K01990
Chr1_838	ABC-2 type transporter	yadH	K01992
Chr1_839	Peptidase family S49	sohB	K04774
Chr1_840	-	-	-
Chr1_841	Sodium/calcium exchanger protein	-	K07301
Chr1_842	KR domain	ptr1	K00540
Chr1_843	The UvrABC repair system catalyzes the recognition and processing of DNA lesions. UvrC both incises the 5' and 3' sides of the lesion. The N-terminal half is responsible for the 3' incision and the C-terminal half is responsible for the 5' incision	uvrC	K03703
Chr1_844	Belongs to the CDP-alcohol phosphatidyltransferase class-I family	pgsA	K00995
Chr1_845	Involved in sulfur transfer in the conversion of molybdopterin precursor Z to molybdopterin	moaD	K03636
Chr1_846	MoaE protein	moaE	K03635
Chr1_847	Universal stress protein family	-	K06149
Chr1_848	Protein of unknown function, DUF393	-	-
Chr1_849	-	-	-
Chr1_850	OmpA family	-	K03286
Chr1_851	Catalyzes the prenylation of para-hydroxybenzoate (PHB) with an all-trans polyprenyl group. Mediates the second step in the final reaction sequence of ubiquinone-8 (UQ-8) biosynthesis, which is the condensation of the polyisoprenoid side chain with PHB, generating the first membrane-bound Q intermediate 3- octaprenyl-4-hydroxybenzoate	ubiA	K03179
Chr1_852	Specifically methylates the N3 position of the uracil ring of uridine 1498 (m3U1498) in 16S rRNA. Acts on the fully assembled 30S ribosomal subunit	rsmE	K09761
Chr1_853	-	-	-
Chr1_854	Glutamate-cysteine ligase family 2(GCS2)	gshA	K01919
Chr1_855	Lysine exporter protein (LYSE YGGA)	-	K05835
Chr1_856	Has an important function as a repair enzyme for proteins that have been inactivated by oxidation. Catalyzes the reversible oxidation-reduction of methionine sulfoxide in proteins to methionine	-	K07304
Chr1_857	Catalyzes the transfer of an acyl group from acyl- phosphate (acyl-PO(4)) to glycerol-3-phosphate (G3P) to form lysophosphatidic acid (LPA). This enzyme utilizes acyl-phosphate as fatty acyl donor, but not acyl-CoA or acyl-ACP	plsY	K08591
Chr1_858	Catalyzes the reversible hydrolysis of the amide bond within dihydroorotate. This metabolic intermediate is required for the biosynthesis of pyrimidine nucleotides	pyrC	K01465
Chr1_859	-	-	-
Chr1_860	-	-	-
Chr1_861	Belongs to the ATCase OTCase family	pyrB	K00609
Chr1_862	Uracil DNA glycosylase superfamily	udgA	K02334
Chr1_863	LysE type translocator	-	K05834
Chr1_864	May be involved in the biosynthesis of molybdopterin	moaB	K03638
Chr1_865	HlyD family secretion protein	-	K02005
Chr1_866	Belongs to the resistance-nodulation-cell division (RND) (TC 2.A.6) family	-	K03296
Chr1_867	Disulphide bond corrector protein DsbC	-	K08344
Chr1_868	Belongs to the UPF0301 (AlgH) family	MA20_18155	K07735
Chr1_869	Required for the formation of a threonylcarbamoyl group on adenosine at position 37 (t(6)A37) in tRNAs that read codons beginning with adenine	-	K07566
Chr1_870	Acetyl-CoA dehydrogenase C-terminal like	-	K01004
Chr1_871	Metallo-beta-lactamase superfamily	-	-
Chr1_872	-	-	-
Chr1_873	Bacterial aa3 type cytochrome c oxidase subunit IV	-	-
Chr1_874	-	-	-
Chr1_875	Branched-chain amino acid transport protein (AzlD)	-	-
Chr1_876	AzlC protein	azlC	-
Chr1_877	Required for formate dehydrogenase (FDH) activity. Acts as a sulfur carrier protein that transfers sulfur from IscS to the molybdenum cofactor prior to its insertion into FDH	fdhD	K02379
Chr1_878	Transfers a GMP moiety from GTP to Mo-molybdopterin (Mo- MPT) cofactor (Moco or molybdenum cofactor) to form Mo- molybdopterin guanine dinucleotide (Mo-MGD) cofactor	mobA	K03752
Chr1_879	Molybdopterin-guanine dinucleotide biosynthesis	mobB	K03753
Chr1_880	MoeA C-terminal region (domain IV)	moeA	K03750
Chr1_881	COG0454 Histone acetyltransferase HPA2 and related acetyltransferases	-	K03826
Chr1_882	-	-	-
Chr1_883	Necessary for efficient RNA polymerase transcription elongation past template-encoded arresting sites. The arresting sites in DNA have the property of trapping a certain fraction of elongating RNA polymerases that pass through, resulting in locked ternary complexes. Cleavage of the nascent transcript by cleavage factors such as GreA or GreB allows the resumption of elongation from the new 3'termi…	greA	K03624
Chr1_884	Glyoxalase/Bleomycin resistance protein/Dioxygenase superfamily	-	-
Chr1_885	helix_turn_helix, mercury resistance	soxR	K13639
Chr1_886	Electron transfer flavoprotein-ubiquinone oxidoreductase, 4Fe-4S	etf	K00311
Chr1_887	Tetratricopeptide repeats	MA20_42300	K12600
Chr1_888	Catalyzes the phosphorylation of the position 2 hydroxy group of 4-diphosphocytidyl-2C-methyl-D-erythritol	ispE	K00919
Chr1_889	Belongs to the FPP GGPP synthase family	ispB	K02523
Chr1_890	Putative prokaryotic signal transducing protein	MA20_42240	-
Chr1_891	Methyltransferase small domain	yfiC	K00599
Chr1_892	Protein of unknown function (DUF465)	-	-
Chr1_893	EamA-like transporter family	-	-
Chr1_894	Bacterial regulatory helix-turn-helix protein, lysR family	-	K03566
Chr1_896	KR domain	phbB	K00023
Chr1_897	Catalyzes the synthesis of acetoacetyl coenzyme A from two molecules of acetyl coenzyme A. It can also act as a thiolase, catalyzing the reverse reaction and generating two-carbon units from the four-carbon product of fatty acid oxidation	phbA	K00626
Chr1_898	Putative diguanylate phosphodiesterase	yfgF	K03320
Chr1_899	Methyladenine glycosylase	tag	K01246
Chr1_900	-	-	-
Chr1_901	Belongs to the arginase family	-	K01775
Chr1_902	Domain of unknown function (DUF1611_N) Rossmann-like domain	-	-
Chr1_903	-	-	-
Chr1_904	-	-	-
Chr1_905	-	-	-
Chr1_906	Transcriptional regulator	bauR	K04761
Chr1_907	Bacterial extracellular solute-binding protein	-	K02055
Chr1_908	TOBE-like domain	cysA	K02052
Chr1_909	Binding-protein-dependent transport system inner membrane component	-	K02054
Chr1_910	COG1176 ABC-type spermidine putrescine transport system, permease component I	-	K02053
Chr1_911	Protein of unknown function (DUF917)	-	K09703
Chr1_912	One of the primary rRNA binding proteins, it binds directly to 16S rRNA where it nucleates assembly of the body of the 30S subunit	rpsD	K02986
Chr1_913	Catalyzes the formation of L-histidinol phosphate from imidazole-acetol phosphate and glutamate in histidine biosynthesis	hisC	K00817
Chr1_914	Dual function enzyme catalyzes the formation of 4-hydroxyphenylpyruvate from prephenate and the formation of tyrosine from arogenate	tyrC	K00220
Chr1_915	Extensin-like protein C-terminus	-	-
Chr1_916	Uncharacterized protein conserved in bacteria (DUF2125)	-	-
Chr1_917	Catalyzes the cleavage of glutathione into 5-oxo-L- proline and a Cys-Gly dipeptide. Acts specifically on glutathione, but not on other gamma-glutamyl peptides	chaC	K07232
Chr1_918	MotA TolQ ExbB proton channel family	MA20_18055	-
Chr1_919	Flagellar motor protein	motB	K02557
Chr1_920	Peptidase family M23	-	K19304
Chr1_921	ATPase and specificity subunit of the ClpA-ClpP ATP dependent serine protease	clpA	K03694
Chr1_923	Thiolesterase that catalyzes the hydrolysis of S-D- lactoyl-glutathione to form glutathione and D-lactic acid	gloB	K01069
Chr1_924	COG0500 SAM-dependent methyltransferases	-	K00599
Chr1_925	Protein of unknown function (DUF3775)	-	-
Chr1_926	F(1)F(0) ATP synthase produces ATP from ADP in the presence of a proton or sodium gradient. F-type ATPases consist of two structural domains, F(1) containing the extramembraneous catalytic core and F(0) containing the membrane proton channel, linked together by a central stalk and a peripheral stalk. During catalysis, ATP synthesis in the catalytic domain of F(1) is coupled via a rotary mechanism…	atpH	K02113
Chr1_927	Produces ATP from ADP in the presence of a proton gradient across the membrane. The alpha chain is a regulatory subunit	atpA	K02111
Chr1_928	Produces ATP from ADP in the presence of a proton gradient across the membrane. The gamma chain is believed to be important in regulating ATPase activity and the flow of protons through the CF(0) complex	atpG	K02115
Chr1_929	Produces ATP from ADP in the presence of a proton gradient across the membrane. The catalytic sites are hosted primarily by the beta subunits	atpD	K02112
Chr1_930	Produces ATP from ADP in the presence of a proton gradient across the membrane	atpC	K02114
Chr1_931	H-type lectin domain	-	-
Chr1_932	Involved in the biosynthesis of the central metabolite phospho-alpha-D-ribosyl-1-pyrophosphate (PRPP) via the transfer of pyrophosphoryl group from ATP to 1-hydroxyl of ribose-5-phosphate (Rib-5-P)	prs	K00948
Chr1_933	DSBA-like thioredoxin domain	nahD	K01061
Chr1_934	alpha/beta hydrolase fold	-	K19311
Chr1_935	Beta-eliminating lyase	ltaE	K01620
Chr1_936	Belongs to the UPF0260 family	MA20_15575	K09160
Chr1_937	Belongs to the ribF family	ribF	K11753
Chr1_938	N-terminal half of MaoC dehydratase	phaJ	K17865
Chr1_939	Haloacid dehalogenase-like hydrolase	MA20_05625	K01101
Chr1_940	Inorganic pyrophosphatase	ppaC	K15986
Chr1_941	YjbR	-	-
Chr1_942	Putative PD-(D/E)XK phosphodiesterase (DUF2161)	MA20_28540	-
Chr1_943	Binds to Cpn60 in the presence of Mg-ATP and suppresses the ATPase activity of the latter	groS	K04078
Chr1_944	Prevents misfolding and promotes the refolding and proper assembly of unfolded polypeptides generated under stress conditions	groL	K04077
Chr1_945	response regulator	MA20_29145	K02485
Chr1_946	His Kinase A (phosphoacceptor) domain	-	K05962
Chr1_947	trehalose maltose binding protein	-	K02027
Chr1_948	Histidine kinase-like ATPases	-	K05962
Chr1_949	cheY-homologous receiver domain	-	K10126
Chr1_950	EamA-like transporter family	-	K15268
Chr1_951	NUDIX domain	-	K03574
Chr1_952	Alpha/beta hydrolase family	-	K01046
Chr1_953	Amidohydrolase family	-	K06162
Chr1_954	Catalyzes the ATP-dependent conversion of 5- aminoimidazole ribonucleotide (AIR) and HCO(3)(-) to N5- carboxyaminoimidazole ribonucleotide (N5-CAIR)	purK	K01589
Chr1_955	Catalyzes the conversion of N5-carboxyaminoimidazole ribonucleotide (N5-CAIR) to 4-carboxy-5-aminoimidazole ribonucleotide (CAIR)	purE	K01588
Chr1_956	Protein of unknown function (DUF465)	MA20_03740	-
Chr1_957	Belongs to the small heat shock protein (HSP20) family	hspH	K04080
Chr1_958	Protein of unknown function (DUF1150)	-	-
Chr1_959	Catalyzes the synthesis of activated sulfate	cysC	K00958
Chr1_960	Belongs to the class-II pyridine nucleotide-disulfide oxidoreductase family	trxB	K00384
Chr1_961	helix_turn_helix ASNC type	lrp	K03719
Chr1_962	Hint domain	-	K19511
Chr1_963	-	-	-
Chr1_964	Belongs to the multicopper oxidase YfiH RL5 family	yfiH	K05810
Chr1_965	Putative S-adenosyl-L-methionine-dependent methyltransferase	MA20_05390	K18164
Chr1_966	Transfers the N-acyl diglyceride group on what will become the N-terminal cysteine of membrane lipoproteins	lgt	K13292
Chr1_967	protein conserved in bacteria	MA20_05375	K09806
Chr1_968	Putative bacterial sensory transduction regulator	MA20_05485	-
Chr1_969	Catalyzes the reduction of 1-pyrroline-5-carboxylate (PCA) to L-proline	proC	K00286
Chr1_970	Putative tRNA binding domain	csaA	K06878
Chr1_971	D-isomer specific 2-hydroxyacid dehydrogenase, catalytic domain	gyaR2	K00050
Chr1_972	Domain present in phytochromes and cGMP-specific phosphodiesterases.	-	K02356
Chr1_973	Thymidine kinase	tdk	K00857
Chr1_974	-	-	-
Chr1_975	differs from 3-oxoacyl-(acyl carrier protein) synthase I and II in that it utilizes CoA thioesters as primers rather than acyl-ACPs	fabH_2	K16872
Chr1_976	Type IV pili methyl-accepting chemotaxis transducer N-term	-	-
Chr1_977	Belongs to the CarB family	carB	K01955
Chr1_978	hydrolases or acyltransferases (alpha beta hydrolase superfamily)	-	K01175
Chr1_979	-	-	-
Chr1_980	Protein of unknown function (DUF817)	-	-
Chr1_981	AraC-like ligand binding domain	-	K01607
Chr1_982	Bacterial regulatory proteins, tetR family	-	-
Chr1_983	KR domain	-	K07124
Chr1_984	Phasin protein	-	-
Chr1_985	Catalyzes the reversible interconversion of serine and glycine with tetrahydrofolate (THF) serving as the one-carbon carrier. This reaction serves as the major source of one-carbon groups required for the biosynthesis of purines, thymidylate, methionine, and other important biomolecules. Also exhibits THF- independent aldolase activity toward beta-hydroxyamino acids, producing glycine and aldehyd…	glyA	K00600
Chr1_986	Involved in the regulation of the intracellular balance of NAD and NADP, and is a key enzyme in the biosynthesis of NADP. Catalyzes specifically the phosphorylation on 2'-hydroxyl of the adenosine moiety of NAD to yield NADP	nadK	K00858
Chr1_987	CsbD-like	csbD	-
Chr1_988	PrpE from Ralstonia solanacearum can produce acetyl-, propionyl-, butyryl- and acrylyl-coenzyme A, and Salmonella enterica produces propionyl- and butyryl-coenzyme A	prpE	K01908
Chr1_989	Malic enzyme, NAD binding domain	dme	K00029
Chr1_990	This enzyme scavenges exogenous and endogenous cytidine and 2'-deoxycytidine for UMP synthesis	cdd	K01489
Chr1_991	The enzymes which catalyze the reversible phosphorolysis of pyrimidine nucleosides are involved in the degradation of these compounds and in their utilization as carbon and energy sources, or in the rescue of pyrimidine bases for nucleotide synthesis	deoA	K00758
Chr1_992	Phosphotransfer between the C1 and C5 carbon atoms of pentose	deoB	K01839
Chr1_993	Catalyzes the conversion of uracil and 5-phospho-alpha- D-ribose 1-diphosphate (PRPP) to UMP and diphosphate	upp	K00761
Chr1_994	Sporulation related domain	-	-
Chr1_995	GDSL-like Lipase/Acylhydrolase family	-	K10804
Chr1_996	-	-	-
Chr1_997	AMP-binding enzyme C-terminal domain	MA20_29420	K00666
Chr1_998	COG0697 Permeases of the drug metabolite transporter (DMT) superfamily	-	K15270
Chr1_999	Sulfotransferase family	-	K07491
Chr1_1000	Transcriptional	-	-
Chr1_1001	EamA-like transporter family	-	K07790
Chr1_1002	Amidohydrolase family	codAch2	K01485
Chr1_1004	3-hydroxyacyl-CoA dehydrogenase, NAD binding domain	fadJ	K01782
Chr1_1005	Catalyzes the synthesis of acetoacetyl coenzyme A from two molecules of acetyl coenzyme A. It can also act as a thiolase, catalyzing the reverse reaction and generating two-carbon units from the four-carbon product of fatty acid oxidation	fadA	K00626
Chr1_1006	Belongs to the GST superfamily	MA20_04615	K00799
Chr1_1007	Acyl-CoA dehydrogenase, C-terminal domain	fadE	K00255
Chr1_1008	-	-	-
Chr1_1010	Acetyl-CoA dehydrogenase C-terminal like	MA20_19860	K00249
Chr1_1011	helix_turn_helix, mercury resistance	-	K06042
Chr1_1012	Homeodomain-like domain	-	K19731
Chr1_1014	helix_turn_helix, mercury resistance	-	K19591
Chr1_1015	Thioesterase superfamily	MA20_04725	K02614
Chr1_1016	Thioesterase superfamily	-	-
Chr1_1017	MatE	dinF	K03327
Chr1_1018	ArsC family	arsC	K00537
Chr1_1019	Catalyzes the conversion of dihydroorotate to orotate with quinone as electron acceptor	pyrD	K00254
Chr1_1020	Domain of unknown function (DUF1330)	MA20_23360	-
Chr1_1021	Protein of unknown function (DUF952)	MA20_22095	K12979
Chr1_1022	Belongs to the 5'-nucleotidase family	MA20_07595	K11751
Chr1_1023	Domain of unknown function (DUF4345)	-	-
Chr1_1024	Cupin	-	K18991
Chr1_1025	helix_turn_helix, arabinose operon control protein	-	K07720
Chr1_1026	dienelactone hydrolase	-	-
Chr1_1027	SOS response associated peptidase (SRAP)	MA20_42060	K05696
Chr1_1028	PFAM blue (type 1) copper domain protein	-	-
Chr1_1029	transcriptional regulator	-	K03566
Chr1_1030	Acyl-CoA dehydrogenase, middle domain	gcdH	K00252
Chr1_1031	Transketolase, pyrimidine binding domain	-	K11381
Chr1_1032	Belongs to the mandelate racemase muconate lactonizing enzyme family	dgoD	K01631
Chr1_1033	Alcohol dehydrogenase GroES-like domain	-	K00121
Chr1_1034	Sugar (and other) transporter	tetA	K08151
Chr1_1035	Adenylosuccinate lyase C-terminus	pcaB	K01857
Chr1_1036	Carboxymuconolactone decarboxylase family	pcaC	K01607
Chr1_1037	Serine aminopeptidase, S33	pcaD	K01055
Chr1_1038	Endonuclease/Exonuclease/phosphatase family	-	-
Chr1_1039	Pyridoxal-phosphate dependent enzyme	tdcB	K01754
Chr1_1040	alpha/beta hydrolase fold	-	K16264
Chr1_1041	Haloacid dehalogenase-like hydrolase	dehII	K01560
Chr1_1042	Peptidyl-prolyl cis-trans	slyD	K01802
Chr1_1043	-	-	-
Chr1_1044	Putative RNA methylase family UPF0020	rlmL	K07444
Chr1_1045	Enoyl- acyl-carrier-protein reductase NADH	fabI	K00208
Chr1_1046	catalyzes a condensation reaction in fatty acid biosynthesis addition of an acyl acceptor of two carbons from malonyl-ACP	fabB	K00647
Chr1_1047	Necessary for the introduction of cis unsaturation into fatty acids. Catalyzes the dehydration of (3R)-3-hydroxydecanoyl- ACP to E-(2)-decenoyl-ACP and then its isomerization to Z-(3)- decenoyl-ACP. Can catalyze the dehydratase reaction for beta- hydroxyacyl-ACPs with saturated chain lengths up to 16 0, being most active on intermediate chain length	fabA	K01716
Chr1_1048	Ferric uptake regulation protein	fur	K09826
Chr1_1049	transcriptional regulator	-	K09681
Chr1_1050	Phytanoyl-CoA dioxygenase (PhyH)	-	-
Chr1_1051	-	-	-
Chr1_1052	Catalyzes the methylthiolation of N6- (dimethylallyl)adenosine (i(6)A), leading to the formation of 2- methylthio-N6-(dimethylallyl)adenosine (ms(2)i(6)A) at position 37 in tRNAs that read codons beginning with uridine	miaB	K06168
Chr1_1053	OmpA family	-	K03286
Chr1_1054	chlorophyll binding	-	-
Chr1_1055	PhoH-like protein	phoH	K06217
Chr1_1056	Single strand-specific metallo-endoribonuclease involved in late-stage 70S ribosome quality control and in maturation of the 3' terminus of the 16S rRNA	ybeY	K07042
Chr1_1057	Transporter associated domain	tlyC	K06189
Chr1_1058	Transfers the fatty acyl group on membrane lipoproteins	lnt	K03820
Chr1_1059	Catalyzes the formation of S-adenosylmethionine (AdoMet) from methionine and ATP. The overall synthetic reaction is composed of two sequential steps, AdoMet formation and the subsequent tripolyphosphate hydrolysis which occurs prior to release of AdoMet from the enzyme	metK	K00789
Chr1_1060	cheY-homologous receiver domain	-	K07315
Chr1_1061	Catalyzes the formation of N(7)-methylguanine at position 46 (m7G46) in tRNA	trmB	K03439
Chr1_1062	Catalyzes the transfer of the enolpyruvyl moiety of phosphoenolpyruvate (PEP) to the 5-hydroxyl of shikimate-3- phosphate (S3P) to produce enolpyruvyl shikimate-3-phosphate and inorganic phosphate	aroA	K00800
Chr1_1063	-	-	-
Chr1_1064	Belongs to the cytidylate kinase family. Type 1 subfamily	cmk	K00945
Chr1_1065	thus facilitating recognition of the initiation point. It is needed to translate mRNA with a short Shine-Dalgarno (SD) purine-rich sequence	rpsA	K02945
Chr1_1066	This protein is one of the two subunits of integration host factor, a specific DNA-binding protein that functions in genetic recombination as well as in transcriptional and translational control	himD	K05788
Chr1_1067	Pfam:DUF1049	-	-
Chr1_1068	N-(5'phosphoribosyl)anthranilate (PRA) isomerase	trpF	K01817
Chr1_1069	Phosphoglucomutase/phosphomannomutase, C-terminal domain	algC	K15778
Chr1_1070	3-deoxy-D-manno-octulosonic acid 8-phosphate synthase	kdsA	K01627
Chr1_1071	COG3524 Capsule polysaccharide export protein	kpsE	K10107
Chr1_1072	ABC transporter	kpsT	K09689
Chr1_1073	Cation efflux family	czcD	K16264
Chr1_1074	Predicted permease	-	K07089
Chr1_1075	helix_turn_helix, Arsenical Resistance Operon Repressor	-	K03741
Chr1_1076	Uracil DNA glycosylase superfamily	-	K03648
Chr1_1077	SseB protein N-terminal domain	-	-
Chr1_1078	YHS domain protein	-	-
Chr1_1079	Rhodanese Homology Domain	-	-
Chr1_1080	Glycosyl transferase family 21	opgH	K03669
Chr1_1081	Involved in the biosynthesis of osmoregulated periplasmic glucans (OPGs)	mdoG	K03670
Chr1_1082	OpgC protein	opgC	-
Chr1_1083	COG0457 FOG TPR repeat	-	-
Chr1_1084	CoA-transferase family III	-	K07749
Chr1_1085	Thiamine pyrophosphate enzyme, central domain	alsS	K01652
Chr1_1086	GcrA cell cycle regulator	gcrA	K13583
Chr1_1087	EamA-like transporter family	-	K15270
Chr1_1088	Catalyzes the formation of N-acetyl-l-glutamate 5-semialdehyde from 2-oxoglutarate and N(2)-acetyl-L-ornithine	argD	K00821
Chr1_1089	Reversibly catalyzes the transfer of the carbamoyl group from carbamoyl phosphate (CP) to the N(epsilon) atom of ornithine (ORN) to produce L-citrulline	argF	K00611
Chr1_1090	Catalyzes the NADPH-dependent reduction of ketopantoate into pantoic acid	-	K00077
Chr1_1091	Phosphate transporter family	pitA	K03306
Chr1_1092	NUDIX domain	-	K01518
Chr1_1093	NADP-specific, catalyzes the formation of 2-oxoglutarate from isocitrate or oxalosuccinate	icd	K00031
Chr1_1094	Catalyzes the oxidative decarboxylation of 6- phosphogluconate to ribulose 5-phosphate and CO(2), with concomitant reduction of NADP to NADPH	gnd	K00033
Chr1_1095	Formation of pseudouridine at positions 38, 39 and 40 in the anticodon stem and loop of transfer RNAs	truA	K06173
Chr1_1096	YcjX-like family, DUF463	MA20_04550	K06918
Chr1_1097	Acetyltransferase (GNAT) domain	-	K03826
Chr1_1098	Domain of unknown function (DUF697)	MA20_04555	K08990
Chr1_1099	amino acids such as valine, to avoid such errors it has two additional distinct tRNA(Ile)-dependent editing activities. One activity is designated as 'pretransfer' editing and involves the hydrolysis of activated Val-AMP. The other activity is designated 'posttransfer' editing and involves deacylation of mischarged Val-tRNA(Ile)	ileS	K01870
Chr1_1100	Involved in the cellular defense against the biological effects of O6-methylguanine (O6-MeG) and O4-methylthymine (O4-MeT) in DNA. Repairs the methylated nucleobase in DNA by stoichiometrically transferring the methyl group to a cysteine residue in the enzyme. This is a suicide reaction the enzyme is irreversibly inactivated	ogt	K00567
Chr1_1101	Major Facilitator Superfamily	-	K18935
Chr1_1102	Condenses choline with CDP-diglyceride to produce phosphatidylcholine and CMP	pcs	K01004
Chr1_1103	Belongs to the bacterial ribosomal protein bL28 family	rpmB	K02902
Chr1_1104	-	-	-
Chr1_1105	Copper chaperone PCu(A)C	-	K09796
Chr1_1106	NAD-dependent lysine deacetylase and desuccinylase that specifically removes acetyl and succinyl groups on target proteins. Modulates the activities of several proteins which are inactive in their acylated form	cobB	K12410
Chr1_1107	transcriptional regulator	-	K04761
Chr1_1108	Carbon-nitrogen hydrolase	-	K01506
Chr1_1109	One of the essential components for the initiation of protein synthesis. Stabilizes the binding of IF-2 and IF-3 on the 30S subunit to which N-formylmethionyl-tRNA(fMet) subsequently binds. Helps modulate mRNA selection, yielding the 30S pre- initiation complex (PIC). Upon addition of the 50S ribosomal subunit IF-1, IF-2 and IF-3 are released leaving the mature 70S translation initation complex	infA	K02518
Chr1_1110	Maf-like protein	maf	K06287
Chr1_1111	Ribonuclease E/G family	rng	K08301
Chr1_1112	Inhibits all the catalytic activities of DNA gyrase by preventing its interaction with DNA. Acts by binding directly to the C-terminal domain of GyrB, which probably disrupts DNA binding by the gyrase	yacG	K09862
Chr1_1113	Haemolysin-III related	-	K11068
Chr1_1114	COG0604 NADPH quinone reductase and related Zn-dependent oxidoreductases	-	K00001
Chr1_1115	Domain of unknown function (DUF4214)	-	K01406
Chr1_1116	Zinc-dependent metalloprotease	-	K07258
Chr1_1117	-	-	-
Chr1_1118	-	-	-
Chr1_1120	Belongs to the 'phage' integrase family	-	K14059
Chr1_1121	transcriptional regulator	MA20_18660	K18900
Chr1_1122	Alpha beta hydrolase	-	K01563
Chr1_1123	pyridoxamine 5-phosphate	-	K07006
Chr1_1124	Phage integrase family	-	-
Chr1_1125	Adenylyl- / guanylyl cyclase, catalytic domain	-	K01768
Chr1_1126	Transcriptional activator of acetoin glycerol metabolism	-	-
Chr1_1127	belongs to the aldehyde dehydrogenase family	aldB	K00138
Chr1_1128	Domain of unknown function (DUF4386)	-	-
Chr1_1129	Fatty acid hydroxylase superfamily	-	K00258
Chr1_1130	Branched-chain amino acid transport system / permease component	MA20_19445	K01997
Chr1_1131	Branched-chain amino acid transport system / permease component	-	K01998
Chr1_1132	Branched-chain amino acid ATP-binding cassette transporter	-	K01995
Chr1_1133	ATPases associated with a variety of cellular activities	MA20_19430	K01996
Chr1_1134	AMP-binding enzyme	MA20_19425	K01897
Chr1_1135	Receptor family ligand binding region	-	K01999
Chr1_1136	helix_turn _helix lactose operon repressor	-	K02529
Chr1_1137	Domain of unknown function (DUF4432)	-	-
Chr1_1138	Oxidoreductase family, C-terminal alpha/beta domain	-	K00540
Chr1_1139	AP endonuclease family 2 C terminus	-	-
Chr1_1140	ABC-type sugar transport system periplasmic component	-	K02027
Chr1_1141	ABC-type sugar transport system, permease component	-	K02026
Chr1_1142	Binding-protein-dependent transport system inner membrane component	-	K02025
Chr1_1143	Belongs to the ABC transporter superfamily	-	K10112
Chr1_1144	TOBE domain	-	K10112
Chr1_1145	Catalyzes the NAD( )-dependent oxidation of L-carnitine to 3-dehydrocarnitine	-	K00022
Chr1_1146	beta-keto acid cleavage enzyme	-	K18013
Chr1_1147	SMP-30/Gluconolaconase/LRE-like region	-	K13874
Chr1_1148	Dehydrogenase	-	K00540
Chr1_1149	MOFRL family	ttuD	K11529
Chr1_1150	Sulfotransferase family	-	K01021
Chr1_1151	Catalyzes the ferredoxin-dependent oxidative decarboxylation of arylpyruvates	-	K04090
Chr1_1152	Ornithine cyclodeaminase/mu-crystallin family	-	K01750
Chr1_1153	Bacterial extracellular solute-binding proteins, family 5 Middle	-	K02035
Chr1_1154	Binding-protein-dependent transport system inner membrane component	-	K02033
Chr1_1155	Binding-protein-dependent transport system inner membrane component	-	K02034
Chr1_1156	Belongs to the ABC transporter superfamily	-	K02031
Chr1_1157	Oligopeptide/dipeptide transporter, C-terminal region	-	K02032
Chr1_1158	Transcriptional regulator, LysR family	-	K03717
Chr1_1159	Belongs to the universal stress protein A family	MA20_08295	K14061
Chr1_1160	Tripartite ATP-independent periplasmic transporter, DctM component	-	K00948
Chr1_1161	NMT1-like family	thyA	K07080
Chr1_1162	SIS domain	-	-
Chr1_1163	Aminotransferase class-III	-	K00837
Chr1_1164	beta-keto acid cleavage enzyme	-	K18013
Chr1_1165	Fatty acid desaturase	des	K10255
Chr1_1166	-	-	-
Chr1_1167	Domain of unknown function (DUF4214)	-	K01406
Chr1_1168	Peptidase C14 caspase catalytic subunit p20	-	K07126
Chr1_1169	-	-	-
Chr1_1171	Domain of unknown function (DUF4384)	-	-
Chr1_1172	Biopolymer transport protein ExbD/TolR	-	K03559
Chr1_1173	COG0848 Biopolymer transport protein	-	K03559
Chr1_1174	MotA TolQ ExbB proton channel	-	K03561
Chr1_1175	-	-	-
Chr1_1176	-	-	-
Chr1_1177	ImpA, N-terminal, type VI secretion system	-	K11902
Chr1_1178	Type VI secretion system, VipA, VC_A0107 or Hcp2	-	K11901
Chr1_1179	Type VI secretion protein, EvpB/VC_A0108, tail sheath	-	K11900
Chr1_1180	Type VI secretion system effector, Hcp	-	K11903
Chr1_1181	COG4455 Protein of avirulence locus involved in temperature-dependent protein secretion	-	K11898
Chr1_1182	Gene 25-like lysozyme	-	K11897
Chr1_1183	Type VI secretion system, TssF	vasA	K11896
Chr1_1184	Type VI secretion, TssG	-	K11895
Chr1_1185	Part of a stress-induced multi-chaperone system, it is involved in the recovery of the cell from heat-induced damage, in cooperation with DnaK, DnaJ and GrpE	clpV	K11907
Chr1_1186	Phage late control gene D protein (GPD)	-	K11904
Chr1_1187	-	-	-
Chr1_1188	PAAR motif	-	-
Chr1_1189	Forkhead associated domain	-	K11913
Chr1_1190	Bacterial Type VI secretion, VC_A0110, EvfL, ImpJ, VasE	impJ	K11893
Chr1_1191	Type VI secretion system protein DotU	impK	K11892
Chr1_1192	type VI secretion protein	impL	K11891
Chr1_1193	Protein conserved in bacteria	-	K11890
Chr1_1194	COG0631 Serine threonine protein phosphatase	-	K11915
Chr1_1195	Protein kinase domain	-	K08884
Chr1_1196	OmpA family	-	K03286
Chr1_1197	D-alanyl-D-alanine carboxypeptidase	-	-
Chr1_1199	Mandelate Racemase Muconate Lactonizing	-	-
Chr1_1200	Phage integrase family	-	-
Chr1_1202	-	-	-
Chr1_1203	Protein of unknown function (DUF3987)	-	K06919
Chr1_1204	-	-	-
Chr1_1205	Sulfatase	atsA	K01130
Chr1_1206	VIT family	-	-
Chr1_1208	BT1 family	-	-
Chr1_1209	Trypsin-like peptidase domain	-	-
Chr1_1210	COG0531 Amino acid transporters	-	K03294
Chr1_1211	light absorption	-	-
Chr1_1212	AraC-binding-like domain	-	K14063
Chr1_1213	Hydantoinase B/oxoprolinase	-	K01474
Chr1_1214	Hydantoinase/oxoprolinase N-terminal region	-	K01473
Chr1_1215	ABC transporter	-	K01995
Chr1_1216	COG0410 ABC-type branched-chain amino acid transport systems, ATPase component	livF	K01996
Chr1_1217	Belongs to the binding-protein-dependent transport system permease family	-	K01997
Chr1_1218	Belongs to the binding-protein-dependent transport system permease family	-	K01998
Chr1_1219	Periplasmic binding protein	-	K01999
Chr1_1220	Aminotransferase class-III	gabT	K07250
Chr1_1221	Acyl-CoA dehydrogenase, middle domain	gcdH	K00252
Chr1_1222	COG1012 NAD-dependent aldehyde dehydrogenases	-	K00128
Chr1_1223	Belongs to the acetokinase family	buk	K00929
Chr1_1224	Phosphate acetyl/butaryl transferase	pta	K00634
Chr1_1225	Dehydrogenase	mmgB	K00074
Chr1_1226	Transposase	-	K07483
Chr1_1227	COG2801 Transposase and inactivated derivatives	-	K00986
Chr1_1228	Protein of unknown function (DUF3987)	-	K06919
Chr1_1230	Protein of unknown function (DUF2652)	-	-
Chr1_1231	COG0286 Type I restriction-modification system methyltransferase subunit	-	K03427
Chr1_1232	endonuclease activity	-	-
Chr1_1233	AAA ATPase domain	-	-
Chr1_1234	Type I restriction modification DNA specificity domain	-	K01154
Chr1_1235	COG4096 Type I site-specific restriction-modification system, R (restriction) subunit and related helicases	-	K01153
Chr1_1236	ABC-type transport system, periplasmic component surface lipoprotein	-	K07335
Chr1_1237	Belongs to the binding-protein-dependent transport system permease family	-	K02057
Chr1_1238	Belongs to the binding-protein-dependent transport system permease family	-	K02057
Chr1_1239	transport systems, ATPase components	-	K02056
Chr1_1240	COG0583 Transcriptional regulator	-	K03566
Chr1_1241	Domain of unknown function (DUF1989)	-	K09967
Chr1_1242	Amidohydrolase family	-	K12960
Chr1_1243	xylanase chitin deacetylase	-	K01463
Chr1_1244	COG0154 Asp-tRNAAsn Glu-tRNAGln amidotransferase A subunit and related amidases	-	K02433
Chr1_1245	Catalyzes the reductive cleavage of azo bond in aromatic azo compounds to the corresponding amines. Requires NADH, but not NADPH, as an electron donor for its activity	azoR	K01118
Chr1_1247	Antioxidant protein with alkyl hydroperoxidase activity. Required for the reduction of the AhpC active site cysteine residues and for the regeneration of the AhpC enzyme activity	-	-
Chr1_1248	YHS domain	-	-
Chr1_1249	COG1335 Amidases related to nicotinamidase	-	-
Chr1_1250	50S ribosomal protein L21	-	K09958
Chr1_1251	Gram-negative porin	-	-
Chr1_1252	tetR family'	-	K16137
Chr1_1254	Lipid A 3-O-deacylase (PagL)	-	-
Chr1_1255	transcriptional regulator, AraC family	-	K07506
Chr1_1256	helix_turn_helix gluconate operon transcriptional repressor	-	K00837
Chr1_1258	ABC transporter transmembrane region	msbA2	K06147
Chr1_1259	BON domain	-	K01447
Chr1_1260	AMP-binding enzyme C-terminal domain	-	K00666
Chr1_1261	alpha/beta hydrolase fold	-	K01066
Chr1_1262	Type I phosphodiesterase / nucleotide pyrophosphatase	-	-
Chr1_1263	Has lipid A 3-O-deacylase activity. Hydrolyzes the ester bond at the 3 position of lipid A, a bioactive component of lipopolysaccharide (LPS), thereby releasing the primary fatty acyl moiety	-	-
Chr1_1264	COG1335 Amidases related to nicotinamidase	-	K08281
Chr1_1265	MarR family	-	-
Chr1_1266	Matrixin	-	K01179
Chr1_1267	Belongs to the ABC transporter superfamily	-	K02031
Chr1_1268	N-terminal TM domain of oligopeptide transport permease C	-	K02034
Chr1_1269	Binding-protein-dependent transport system inner membrane component	-	K02033
Chr1_1270	Bacterial extracellular solute-binding proteins, family 5 Middle	-	K02035
Chr1_1271	X-Pro dipeptidyl-peptidase C-terminal non-catalytic domain	cocE	K06978
Chr1_1272	PFAM Cupin 2 conserved barrel domain protein	MA20_03790	-
Chr1_1273	rejects L-amino acids rather than detecting D-amino acids in the active site. By recycling D-aminoacyl-tRNA to D-amino acids and free tRNA molecules, this enzyme counteracts the toxicity associated with the formation of D-aminoacyl-tRNA entities in vivo and helps enforce protein L-homochirality	dtd	K07560
Chr1_1274	Nitroreductase family	MA20_06710	K00540
Chr1_1275	COG1198 Primosomal protein N' (replication factor Y) - superfamily II helicase	-	-
Chr1_1276	cytochrome b561	-	K12262
Chr1_1277	SPFH domain-Band 7 family	ydjI	-
Chr1_1278	Protein of unknown function (DUF2927)	-	-
Chr1_1279	Belongs to the TelA family	telA	-
Chr1_1280	5-bromo-4-chloroindolyl phosphate hydrolysis protein	-	-
Chr1_1281	Major Facilitator Superfamily	-	-
Chr1_1282	S4 RNA-binding domain	rluB	K06178
Chr1_1283	Catalyzes the deamination of adenosine to inosine at the wobble position 34 of tRNA(Arg2)	tadA	K01485
Chr1_1284	-	-	-
Chr1_1285	-	-	-
Chr1_1286	Beta-lactamase superfamily domain	-	-
Chr1_1287	Allows the formation of correctly charged Asn-tRNA(Asn) or Gln-tRNA(Gln) through the transamidation of misacylated Asp- tRNA(Asn) or Glu-tRNA(Gln) in organisms which lack either or both of asparaginyl-tRNA or glutaminyl-tRNA synthetases. The reaction takes place in the presence of glutamine and ATP through an activated phospho-Asp-tRNA(Asn) or phospho-Glu-tRNA(Gln)	gatC	K02435
Chr1_1288	Allows the formation of correctly charged Gln-tRNA(Gln) through the transamidation of misacylated Glu-tRNA(Gln) in organisms which lack glutaminyl-tRNA synthetase. The reaction takes place in the presence of glutamine and ATP through an activated gamma-phospho-Glu-tRNA(Gln)	gatA	K02433
Chr1_1289	-	-	-
Chr1_1290	Ami_2	ampD	K01447
Chr1_1291	KR domain	-	K00059
Chr1_1292	Belongs to the bacterial ribosomal protein bL33 family	rpmG	K02913
Chr1_1293	Adenylate kinase and related kinases	flaR	-
Chr1_1294	Protein of unknown function (DUF1272)	MA20_39405	K09984
Chr1_1295	Belongs to the BI1 family	ybhL	K06890
Chr1_1296	Domain of unknown function (DUF1127)	-	-
Chr1_1297	Bacterial regulatory helix-turn-helix protein, lysR family	yofA	K19338
Chr1_1298	Helix-turn-helix	phrR	K01356
Chr1_1299	Inositol monophosphatase family	hisN	K01092
Chr1_1300	Catalyzes the transformation of hydroxyatrazine to N-isopropylammelide and ethylamine in the atrazine degradation pathway	atzB	K18456
Chr1_1301	Cysteine-rich secretory protein family	-	K08884
Chr1_1302	Amidohydrolase family	guaD	K01487
Chr1_1303	Acts as a magnesium transporter	mgtE	K06213
Chr1_1304	Belongs to the 5-formyltetrahydrofolate cyclo-ligase family	MA20_17975	K01934
Chr1_1305	YmdB-like protein	MA20_17970	K09769
Chr1_1306	Citrate transporter	-	K14445
Chr1_1307	SBF-like CPA transporter family (DUF4137)	-	K03453
Chr1_1308	Sodium:sulfate symporter transmembrane region	-	K14445
Chr1_1309	Transcriptional regulator	MA20_17930	K00975
Chr1_1310	SpoIIAA-like	-	-
Chr1_1311	-	-	-
Chr1_1312	Bacterial regulatory helix-turn-helix protein, lysR family	-	K05596
Chr1_1313	LysE type translocator	argO	K06895
Chr1_1314	EamA-like transporter family	-	K15270
Chr1_1315	Repressor involved in choline regulation of the bet genes	betI	K02167
Chr1_1316	Choline sulfatase enzyme C terminal	betC	K01133
Chr1_1317	Involved in the biosynthesis of the osmoprotectant glycine betaine. Catalyzes the reversible oxidation of betaine aldehyde to the corresponding acid	betB	K00130
Chr1_1318	Involved in the biosynthesis of the osmoprotectant glycine betaine. Catalyzes the oxidation of choline to betaine aldehyde and betaine aldehyde to glycine betaine at the same rate	betA	K00108
Chr1_1319	Staphylococcal nuclease homologue	-	K01174
Chr1_1320	IrrE N-terminal-like domain	pccR	K07110
Chr1_1321	Major Facilitator Superfamily	MA20_01870	K07552
Chr1_1322	Carboxyl transferase domain	pccB	K01966
Chr1_1323	Phospholipid methyltransferase	-	-
Chr1_1324	Cupin 2, conserved barrel domain protein	-	-
Chr1_1325	-	-	-
Chr1_1326	-	-	-
Chr1_1327	-	-	-
Chr1_1328	-	-	-
Chr1_1329	Biotin carboxylase C-terminal domain	pccA	K01965
Chr1_1330	-	-	-
Chr1_1331	Domain of unknown function (DUF4174)	-	-
Chr1_1332	-	-	-
Chr1_1333	functions in conversion of succinate to propionate	bhbA	K01847
Chr1_1334	Glyoxalase-like domain	-	-
Chr1_1335	Acetyltransferase (GNAT) domain	yncA	K03823
Chr1_1336	DnaJ molecular chaperone homology domain	djlA	K05801
Chr1_1337	Endonuclease/Exonuclease/phosphatase family	-	-
Chr1_1338	-	-	-
Chr1_1339	Ppx/GppA phosphatase family	ppx	K01524
Chr1_1340	Catalyzes the reversible transfer of the terminal phosphate of ATP to form a long-chain polyphosphate (polyP)	ppk	K00937
Chr1_1341	Belongs to the DnaA family	hda	K10763
Chr1_1342	AI-2E family transporter	perM	K01923
Chr1_1343	Cleaves the N-terminal amino acid of tripeptides	pepT	K01258
Chr1_1344	Catalyzes the attachment of proline to tRNA(Pro) in a two-step reaction proline is first activated by ATP to form Pro- AMP and then transferred to the acceptor end of tRNA(Pro)	proS	K01881
Chr1_1345	Protein of unknown function (DUF2937)	-	-
Chr1_1346	MacB-like periplasmic core domain	lolC	K09808
Chr1_1347	Part of the ABC transporter complex LolCDE involved in the translocation of lipoproteins, in an ATP-dependent manner	lolD	K09810
Chr1_1348	Malate/L-lactate dehydrogenase	comC	K00025
Chr1_1349	Putative inner membrane exporter, YdcZ	-	K09936
Chr1_1350	Cytochrome c	-	K07243
Chr1_1351	-	-	-
Chr1_1352	Thioesterase-like superfamily	MA20_08885	K02614
Chr1_1353	Cytochrome C oxidase, cbb3-type, subunit III	-	-
Chr1_1354	AAA domain, putative AbiEii toxin, Type IV TA system	-	-
Chr1_1355	Topoisomerase IV is essential for chromosome segregation. It relaxes supercoiled DNA. Performs the decatenation events required during the replication of a circular DNA molecule	parE	K02622
Chr1_1356	Fic/DOC family	doc	K07341
Chr1_1357	-	-	K18923
Chr1_1358	Alkylhydroperoxidase AhpD family core domain protein	-	K01607
Chr1_1359	Serine aminopeptidase, S33	-	K08726
Chr1_1360	Bacterial regulatory helix-turn-helix protein, lysR family	-	K10918
Chr1_1361	Domain of unknown function (DUF4260)	-	-
Chr1_1362	MatE	norM	K03327
Chr1_1363	WYL domain	-	K13572
Chr1_1364	EamA-like transporter family	-	-
Chr1_1365	-	-	-
Chr1_1366	Catalyzes the formation of oxalozcetate and L-glutamate from L-aspartate and 2-oxoglutarate	aatA	K00812
Chr1_1367	Helix-turn-helix XRE-family like proteins	-	-
Chr1_1368	Flavinator of succinate dehydrogenase	-	K09159
Chr1_1369	helix_turn_helix multiple antibiotic resistance protein	mucS	-
Chr1_1370	Protein of unknown function (DUF1194)	-	K07114
Chr1_1371	Protein of unknown function (DUF1194)	-	K07114
Chr1_1372	Glyoxalase/Bleomycin resistance protein/Dioxygenase superfamily	gloA	K01759
Chr1_1373	Tetratricopeptide repeat	-	-
Chr1_1374	-	-	-
Chr1_1375	Catalyzes the reductive methylation of 2'-deoxyuridine- 5'-monophosphate (dUMP) to 2'-deoxythymidine-5'-monophosphate (dTMP) while utilizing 5,10-methylenetetrahydrofolate (mTHF) as the methyl donor, and NADPH and FADH(2) as the reductant	thyX	K03465
Chr1_1376	COG1734 DnaK suppressor protein	-	K06204
Chr1_1377	Cytochrome P450	MA20_16830	K00517
Chr1_1378	'Cold-shock' DNA-binding domain	cspA4	K03704
Chr1_1379	ArsC family	MA20_27840	K00537
Chr1_1380	DoxX	-	K15977
Chr1_1381	Putative DNA-binding domain	-	K09930
Chr1_1382	Protein of unknown function (DUF692)	-	K09930
Chr1_1383	Predicted integral membrane protein (DUF2282)	-	-
Chr1_1384	Catalyzes the attachment of threonine to tRNA(Thr) in a two-step reaction L-threonine is first activated by ATP to form Thr-AMP and then transferred to the acceptor end of tRNA(Thr)	thrS	K01868
Chr1_1385	Creatinine amidohydrolase	-	K01470
Chr1_1386	COG0477 Permeases of the major facilitator superfamily	-	-
Chr1_1387	-	-	-
Chr1_1388	Serine aminopeptidase, S33	MA20_24420	K06889
Chr1_1389	Glyoxalase/Bleomycin resistance protein/Dioxygenase superfamily	-	K07032
Chr1_1390	-	-	-
Chr1_1391	Alpha/beta hydrolase family	-	K01559
Chr1_1392	Glutathione-dependent formaldehyde-activating	-	-
Chr1_1393	PHB de-polymerase C-terminus	phaZ	K05973
Chr1_1394	Poly-beta-hydroxybutyrate polymerase (PhaC) N-terminus	phbC	K03821
Chr1_1395	Phasin protein	phaP	-
Chr1_1396	PHB accumulation regulatory domain	phaR	-
Chr1_1397	Belongs to the DegT DnrJ EryC1 family	rfbE	K19715
Chr1_1398	FAD dependent oxidoreductase	ordL	K09471
Chr1_1399	Belongs to the glutamine synthetase family	glnA1	K01915
Chr1_1400	Glutamine amidotransferase class-I	-	K01951
Chr1_1401	Belongs to the glutamine synthetase family	glnA	K01915
Chr1_1402	Binding-protein-dependent transport system inner membrane component	hisM	K02029
Chr1_1403	Binding-protein-dependent transport system inner membrane component	artQ	K02029
Chr1_1404	Bacterial periplasmic substrate-binding proteins	-	K02030
Chr1_1405	ATPases associated with a variety of cellular activities	occP	K02028
Chr1_1406	Tellurite resistance protein TerB	-	-
Chr1_1407	Tellurite resistance protein TerB	-	-
Chr1_1408	-	-	-
Chr1_1409	Specifically methylates the adenine in position 2030 of 23S rRNA	rlmJ	K07115
Chr1_1410	Vitamin K-dependent gamma-carboxylase	-	-
Chr1_1411	-	-	-
Chr1_1412	Catalyzes the ATP-dependent amination of UTP to CTP with either L-glutamine or ammonia as the source of nitrogen. Regulates intracellular CTP levels through interactions with the four ribonucleotide triphosphates	pyrG	K01937
Chr1_1413	Preprotein translocase SecG subunit	secG	K03075
Chr1_1414	Nitrile hydratase, alpha chain	nthA	K01721
Chr1_1415	NHase catalyzes the hydration of various nitrile compounds to the corresponding amides	nthB	K01721
Chr1_1416	Nitrile hydratase beta subunit	-	-
Chr1_1417	-	-	-
Chr1_1418	-	-	-
Chr1_1419	Plays an important role in the de novo pathway of purine nucleotide biosynthesis. Catalyzes the first committed step in the biosynthesis of AMP from IMP	purA	K01939
Chr1_1420	Protein of unknown function (DUF2842)	-	-
Chr1_1421	-	-	-
Chr1_1422	Thiamin pyrophosphokinase, catalytic domain	thiN	K00949
Chr1_1423	EamA-like transporter family	-	K15270
Chr1_1424	diguanylate cyclase	pleD	K02488
Chr1_1425	Protein of unknown function (DUF3572)	MA20_36230	-
Chr1_1426	HAD-hyrolase-like	gph	K01091
Chr1_1427	Trimethylamine methyltransferase (MTTB)	-	K14083
Chr1_1428	-	-	-
Chr1_1429	Haem-NO-binding	-	-
Chr1_1430	diguanylate cyclase	-	K01082
Chr1_1431	FCD	-	K11475
Chr1_1432	Dihydrodipicolinate synthetase family	dapA_1	K01714
Chr1_1433	Belongs to the aldehyde dehydrogenase family	dhaL	K09472
Chr1_1434	Pyrroline-5-carboxylate reductase	-	K00286
Chr1_1435	FAD dependent oxidoreductase	-	K00540
Chr1_1436	Glycosyl transferase family 2	-	-
Chr1_1437	Glycosyltransferase like family 2	-	K07011
Chr1_1438	Glycosyl transferase WecB/TagA/CpsF family	-	K05946
Chr1_1439	#NAME?	-	-
Chr1_1440	PKS_KR	-	K15315
Chr1_1441	Glycosyl transferase family 2	-	K07011
Chr1_1442	Luciferase-like monooxygenase	-	K04780
Chr1_1443	4'-phosphopantetheinyl transferase superfamily	-	K02362
Chr1_1444	-	-	-
Chr1_1445	Short-chain dehydrogenase reductase Sdr	-	-
Chr1_1446	Glycosyltransferase like family 2	-	K00754
Chr1_1447	Glycosyl transferases group 1	-	K01043
Chr1_1448	Polysaccharide biosynthesis protein	-	K03328
Chr1_1449	protein involved in exopolysaccharide biosynthesis	-	K16692
Chr1_1450	COG0489 ATPases involved in chromosome partitioning	-	K00924
Chr1_1451	Bacterial sugar transferase	rfbP	K00996
Chr1_1452	DHHA1 domain	recJ	K07462
Chr1_1453	Bacterial fructose-1,6-bisphosphatase, glpX-encoded	glpX	K11532
Chr1_1454	metal-dependent hydrolase of the TIM-barrel fold	-	K07046
Chr1_1455	SnoaL-like domain	-	-
Chr1_1456	ATPases associated with a variety of cellular activities	-	K10112
Chr1_1457	Bacterial extracellular solute-binding protein	-	K02027
Chr1_1458	Binding-protein-dependent transport system inner membrane component	-	K02025
Chr1_1459	Binding-protein-dependent transport system inner membrane component	-	K02026
Chr1_1460	SnoaL-like polyketide cyclase	-	-
Chr1_1461	Catalyzes the sequential NAD-dependent oxidations of L- histidinol to L-histidinaldehyde and then to L-histidine	hisD_2	K15509
Chr1_1462	SnoaL-like polyketide cyclase	-	-
Chr1_1463	KR domain	gno_3	K00046
Chr1_1464	LacI family	-	K02529
Chr1_1465	SnoaL-like polyketide cyclase	-	-
Chr1_1467	Cupin 2, conserved barrel domain protein	-	-
Chr1_1468	Cobalamin-independent synthase, Catalytic domain	-	K00549
Chr1_1469	Alpha beta hydrolase	-	K01559
Chr1_1470	Aldolase/RraA	MA20_26380	-
Chr1_1471	Homoserine dehydrogenase	hom	K00003
Chr1_1472	-	-	-
Chr1_1473	Bacterial regulatory proteins, tetR family	kstR2	K09017
Chr1_1474	Belongs to the pirin family	yhhW	K06911
Chr1_1475	resistance) protein	fosX	K06163
Chr1_1476	Reductive dehalogenase subunit	-	K18979
Chr1_1477	Steryl acetyl hydrolase	-	K14731
Chr1_1478	Transcriptional regulator	-	-
Chr1_1479	NAD-binding of NADP-dependent 3-hydroxyisobutyrate dehydrogenase	-	K00020
Chr1_1480	Serine dehydratase beta chain	sdaA	K01752
Chr1_1481	Glutathione S-transferase, N-terminal domain	-	K00799
Chr1_1482	Catalyzes the reversible conversion of ribose-5- phosphate to ribulose 5-phosphate	rpiA	K01807
Chr1_1483	Belongs to the class-I pyridine nucleotide-disulfide oxidoreductase family	gor	K00383
Chr1_1484	HflC and HflK could encode or regulate a protease	hflK	K04088
Chr1_1485	HflC and HflK could regulate a protease	hflC	K04087
Chr1_1486	Belongs to the peptidase S1C family	degP	K04771
Chr1_1487	Peptidoglycan-binding domain-containing protein	-	-
Chr1_1488	2Fe-2S iron-sulfur cluster binding domain	fdx	K04755
Chr1_1489	-	-	-
Chr1_1490	Belongs to the GARS family	purD	K01945
Chr1_1491	Bidirectionally degrades single-stranded DNA into large acid-insoluble oligonucleotides, which are then degraded further into small acid-soluble oligonucleotides	xseA	K03601
Chr1_1492	-	-	-
Chr1_1493	Fatty acid desaturase	-	K00496
Chr1_1494	NADH-ubiquinone oxidoreductase-F iron-sulfur binding region	nuoEF	K00122
Chr1_1495	membrane	-	-
Chr1_1496	Involved in targeting and insertion of nascent membrane proteins into the cytoplasmic membrane. Acts as a receptor for the complex formed by the signal recognition particle (SRP) and the ribosome-nascent chain (RNC). Interaction with SRP-RNC leads to the transfer of the RNC complex to the Sec translocase for insertion into the membrane, the hydrolysis of GTP by both Ffh and FtsY, and the dissocia…	ftsY	K03110
Chr1_1497	EamA-like transporter family	-	-
Chr1_1498	Intracellular septation protein A	ispZ	K06190
Chr1_1499	Glutathione S-transferase, C-terminal domain	-	K11209
Chr1_1500	Catalyzes the formation of L-homocysteine from O- succinyl-L-homoserine (OSHS) and hydrogen sulfide	metZ	K10764
Chr1_1501	Converts GTP to 7,8-dihydroneopterin triphosphate	folE2	K09007
Chr1_1502	Protein of unknown function (DUF2867)	-	-
Chr1_1503	-	-	-
Chr1_1504	Low-affinity potassium transport system. Interacts with Trk system potassium uptake protein TrkA	trkH	K03498
Chr1_1505	Belongs to the TPP enzyme family	ilvB_1	K12253
Chr1_1506	Trypsin-like peptidase domain	-	K07126
Chr1_1507	Glycyl-tRNA synthetase, alpha subunit	glyQ	K01878
Chr1_1508	Histidine kinase	-	-
Chr1_1509	Domain of Unknown Function (DUF1206)	-	-
Chr1_1510	Glycyl-tRNA synthetase beta subunit	glyS	K01879
Chr1_1511	Ribonuclease toxin, BrnT, of type II toxin-antitoxin system	-	K09803
Chr1_1512	-	-	-
Chr1_1513	pyruvate phosphate dikinase	ppdK	K01006
Chr1_1514	Cell Wall Hydrolase	sleB	K01449
Chr1_1515	Dihydroneopterin aldolase	folB	K01633
Chr1_1516	Catalyzes the condensation of para-aminobenzoate (pABA) with 6-hydroxymethyl-7,8-dihydropterin diphosphate (DHPt-PP) to form 7,8-dihydropteroate (H2Pte), the immediate precursor of folate derivatives	folP	K00796
Chr1_1517	Catalyzes the conversion of glucosamine-6-phosphate to glucosamine-1-phosphate	glmM	K03431
Chr1_1518	EamA-like transporter family	-	K15269
Chr1_1519	Cupin domain	-	-
Chr1_1520	Alanine racemase	-	K02014
Chr1_1521	Involved in the biosynthesis of branched-chain amino acids (BCAA). Catalyzes an alkyl-migration followed by a ketol- acid reduction of (S)-2-acetolactate (S2AL) to yield (R)-2,3- dihydroxy-isovalerate. In the isomerase reaction, S2AL is rearranged via a Mg-dependent methyl migration to produce 3- hydroxy-3-methyl-2-ketobutyrate (HMKB). In the reductase reaction, this 2-ketoacid undergoes a metal-…	ilvC	K00053
Chr1_1522	helix_turn_helix ASNC type	-	K05800
Chr1_1523	helix_turn_helix ASNC type	-	K05800
Chr1_1524	Antibiotic biosynthesis monooxygenase	-	K00540
Chr1_1525	Ion channel	-	-
Chr1_1526	Aminotransferase class-V	-	K00828
Chr1_1528	FAD binding domain	ubiH	K03185
Chr1_1529	Haloacid dehalogenase-like hydrolase	-	K07025
Chr1_1530	FCD	-	K11475
Chr1_1531	Type II secretion system (T2SS), protein E, N-terminal domain	-	K00754
Chr1_1532	Belongs to the CarA family	carA	K01956
Chr1_1533	Yqey-like protein	MA20_04985	K09117
Chr1_1534	DREV methyltransferase	-	K03183
Chr1_1535	Bacterial regulatory helix-turn-helix protein, lysR family	-	K18900
Chr1_1536	Integral membrane protein (DUF2244)	-	-
Chr1_1537	Glyoxalase/Bleomycin resistance protein/Dioxygenase superfamily	-	K01759
Chr1_1538	Adenylyl- / guanylyl cyclase, catalytic domain	cyaG	K01768
Chr1_1539	Catalyzes a 2-step reaction, involving the ATP-dependent carboxylation of the covalently attached biotin in the first step and the transfer of the carboxyl group to pyruvate in the second	pyc	K01958
Chr1_1540	FMN-dependent dehydrogenase	lldD2	K00101
Chr1_1541	DNA helicase	uvrD	K03657
Chr1_1542	-	-	-
Chr1_1543	-	-	-
Chr1_1544	Cro/C1-type HTH DNA-binding domain	-	K07727
Chr1_1545	Domain of unknown function (DUF1127)	-	-
Chr1_1546	Binds and transfers iron-sulfur (Fe-S) clusters to target apoproteins. Can hydrolyze ATP	mrp	K03593
Chr1_1547	-	-	-
Chr1_1548	Belongs to the MraZ family	mraZ	K03925
Chr1_1549	Specifically methylates the N4 position of cytidine in position 1402 (C1402) of 16S rRNA	rsmH	K03438
Chr1_1550	secreted (Periplasmic) protein	-	-
Chr1_1551	Penicillin-binding Protein dimerisation domain	ftsI	K03587
Chr1_1552	Catalyzes the addition of meso-diaminopimelic acid to the nucleotide precursor UDP-N-acetylmuramoyl-L-alanyl-D-glutamate (UMAG) in the biosynthesis of bacterial cell-wall peptidoglycan	murE	K01928
Chr1_1553	Involved in cell wall formation. Catalyzes the final step in the synthesis of UDP-N-acetylmuramoyl-pentapeptide, the precursor of murein	murF	K01929
Chr1_1554	First step of the lipid cycle reactions in the biosynthesis of the cell wall peptidoglycan	mraY	K01000
Chr1_1555	Glutaminase	glsA	K01425
Chr1_1556	Cell wall formation. Catalyzes the addition of glutamate to the nucleotide precursor UDP-N-acetylmuramoyl-L-alanine (UMA)	murD	K01925
Chr1_1557	HI0933-like protein	yhiN	K07007
Chr1_1558	Redoxin	-	-
Chr1_1559	Belongs to the SEDS family	ftsW	K03588
Chr1_1560	Cell wall formation. Catalyzes the transfer of a GlcNAc subunit on undecaprenyl-pyrophosphoryl-MurNAc-pentapeptide (lipid intermediate I) to form undecaprenyl-pyrophosphoryl-MurNAc- (pentapeptide)GlcNAc (lipid intermediate II)	murG	K02563
Chr1_1561	Belongs to the MurCDEF family	murC	K01924
Chr1_1562	Protein of unknown function (DUF2484)	-	-
Chr1_1563	Protein of unknown function (DUF2484)	-	-
Chr1_1564	-	-	-
Chr1_1565	Cell wall formation	murB	K00075
Chr1_1566	Belongs to the D-alanine--D-alanine ligase family	ddl	K01921
Chr1_1567	Cell division protein FtsQ	ftsQ	K03589
Chr1_1568	Cell division protein that is involved in the assembly of the Z ring. May serve as a membrane anchor for the Z ring	ftsA	K03590
Chr1_1569	Essential cell division protein that forms a contractile ring structure (Z ring) at the future cell division site. The regulation of the ring assembly controls the timing and the location of cell division. One of the functions of the FtsZ ring is to recruit other cell division proteins to the septum to produce a new cell wall between the dividing cells. Binds GTP and shows GTPase activity	ftsZ	K03531
Chr1_1570	Catalyzes the hydrolysis of UDP-3-O-myristoyl-N- acetylglucosamine to form UDP-3-O-myristoylglucosamine and acetate, the committed step in lipid A biosynthesis	lpxC	K02535
Chr1_1571	Part of the outer membrane protein assembly complex, which is involved in assembly and insertion of beta-barrel proteins into the outer membrane	bamD	K05807
Chr1_1572	May be involved in recombinational repair of damaged DNA	recN	K03631
Chr1_1573	Voltage gated chloride channel	clcA	K03281
Chr1_1574	Domain of unknown function (DUF427)	-	K01768
Chr1_1575	Creatinase/Prolidase N-terminal domain	pepP	K01262
Chr1_1576	Cobalamin biosynthesis protein CobT VWA domain	cobT	K09883
Chr1_1577	Asp/Glu/Hydantoin racemase	-	K01779
Chr1_1578	Cobaltochelatase CobS subunit N terminal	cobS	K09882
Chr1_1579	COG0457 FOG TPR repeat	-	-
Chr1_1580	DnaJ molecular chaperone homology domain	-	-
Chr1_1581	Belongs to the BolA IbaG family	bolA	K05527
Chr1_1582	-	-	-
Chr1_1583	Transcriptional regulator	nsrR	K13771
Chr1_1584	-	-	-
Chr1_1585	COG2346 Truncated hemoglobins	-	K06886
Chr1_1586	Thioesterase-like superfamily	-	K07107
Chr1_1587	Allows the formation of correctly charged Asn-tRNA(Asn) or Gln-tRNA(Gln) through the transamidation of misacylated Asp- tRNA(Asn) or Glu-tRNA(Gln) in organisms which lack either or both of asparaginyl-tRNA or glutaminyl-tRNA synthetases. The reaction takes place in the presence of glutamine and ATP through an activated phospho-Asp-tRNA(Asn) or phospho-Glu-tRNA(Gln)	gatB	K02434
Chr1_1588	-	-	-
Chr1_1589	Transglycosylase SLT domain	-	-
Chr1_1590	-	-	-
Chr1_1591	KR domain	ygfF	K00034
Chr1_1592	Domain of unknown function (DUF3458_C) ARM repeats	pepN	K01256
Chr1_1593	-	-	-
Chr1_1594	Involved in the glycolate utilization. Catalyzes the condensation and subsequent hydrolysis of acetyl-coenzyme A (acetyl-CoA) and glyoxylate to form malate and CoA	glcB	K01638
Chr1_1595	Haem-degrading	-	-
Chr1_1596	Peptidase C26	puuD	K07010
Chr1_1597	Transposase IS200 like	-	K07491
Chr1_1598	The transhydrogenation between NADH and NADP is coupled to respiration and ATP hydrolysis and functions as a proton pump across the membrane	pntA	K00324
Chr1_1599	The transhydrogenation between NADH and NADP is coupled to respiration and ATP hydrolysis and functions as a proton pump across the membrane	pntB	K00325
Chr1_1600	-	-	-
Chr1_1601	Protein of unknown function (DUF3422)	-	-
Chr1_1602	Sulphur transport	-	K07112
Chr1_1603	N-terminal TM domain of oligopeptide transport permease C	MA20_20685	K02034
Chr1_1604	Binding-protein-dependent transport system inner membrane component	appB	K02033
Chr1_1605	Bacterial extracellular solute-binding proteins, family 5 Middle	MA20_20695	K02035
Chr1_1606	With GsiBCD is involved in glutathione import	gsiA	K02031
Chr1_1607	lactoylglutathione lyase activity	-	-
Chr1_1608	Belongs to the peptidase M20A family. ArgE subfamily	argE	K01438
Chr1_1609	FAD dependent oxidoreductase	-	K00301
Chr1_1610	Peptidase dimerisation domain	MA20_09240	K01451
Chr1_1611	Peptidase family M20/M25/M40	MA20_09240	K01451
Chr1_1612	Glycosyl transferases group 1	lpcC	K12989
Chr1_1613	3-Deoxy-D-manno-octulosonic-acid transferase (kdotransferase)	kdtA	K02527
Chr1_1614	Catalyzes the cyclization of GTP to (8S)-3',8-cyclo-7,8- dihydroguanosine 5'-triphosphate	moaA	K03639
Chr1_1615	-	-	-
Chr1_1616	DNA alkylation repair	-	K01249
Chr1_1617	Pyridoxamine 5'-phosphate oxidase	-	-
Chr1_1618	Catalyzes the first step in hexosamine metabolism, converting fructose-6P into glucosamine-6P using glutamine as a nitrogen source	glmS	K00820
Chr1_1619	Catalyzes the last two sequential reactions in the de novo biosynthetic pathway for UDP-N-acetylglucosamine (UDP- GlcNAc). The C-terminal domain catalyzes the transfer of acetyl group from acetyl coenzyme A to glucosamine-1-phosphate (GlcN-1-P) to produce N-acetylglucosamine-1-phosphate (GlcNAc-1-P), which is converted into UDP-GlcNAc by the transfer of uridine 5- monophosphate (from uridine 5-tr…	glmU	K04042
Chr1_1620	haloacid dehalogenase-like hydrolase	gph	K01091
Chr1_1621	Belongs to the DegT DnrJ EryC1 family	-	K19715
Chr1_1622	Pyridoxamine 5'-phosphate oxidase like	-	-
Chr1_1623	Catalyzes the formation of 3-methylbut-2-enoyl CoA from 3-methylbutanoyl CoA	ivd	K00253
Chr1_1624	AMP-binding enzyme C-terminal domain	acsA_1	K01895
Chr1_1625	Carboxyl transferase domain	mccB	K01969
Chr1_1627	Biotin carboxylase C-terminal domain	mccA	K01968
Chr1_1628	Glutathione S-transferase, C-terminal domain	-	K00799
Chr1_1629	HMGL-like	mvaB	K01640
Chr1_1630	Catalyzes the reversible hydration of unsaturated fatty acyl-CoA to beta-hydroxyacyl-CoA	-	K13766
Chr1_1631	NDH-1 shuttles electrons from NADH, via FMN and iron- sulfur (Fe-S) centers, to quinones in the respiratory chain. The immediate electron acceptor for the enzyme in this species is believed to be ubiquinone. Couples the redox reaction to proton translocation (for every two electrons transferred, four hydrogen ions are translocated across the cytoplasmic membrane), and thus conserves the redox ene…	nuoA	K00330
Chr1_1632	NDH-1 shuttles electrons from NADH, via FMN and iron- sulfur (Fe-S) centers, to quinones in the respiratory chain. The immediate electron acceptor for the enzyme in this species is believed to be ubiquinone. Couples the redox reaction to proton translocation (for every two electrons transferred, four hydrogen ions are translocated across the cytoplasmic membrane), and thus conserves the redox ene…	nuoB	K00331
Chr1_1633	NDH-1 shuttles electrons from NADH, via FMN and iron- sulfur (Fe-S) centers, to quinones in the respiratory chain. The immediate electron acceptor for the enzyme in this species is believed to be ubiquinone. Couples the redox reaction to proton translocation (for every two electrons transferred, four hydrogen ions are translocated across the cytoplasmic membrane), and thus conserves the redox ene…	nuoC	K00332
Chr1_1634	-	-	-
Chr1_1636	NDH-1 shuttles electrons from NADH, via FMN and iron- sulfur (Fe-S) centers, to quinones in the respiratory chain. The immediate electron acceptor for the enzyme in this species is believed to be ubiquinone. Couples the redox reaction to proton translocation (for every two electrons transferred, four hydrogen ions are translocated across the cytoplasmic membrane), and thus conserves the redox ene…	nuoD	K00333
Chr1_1637	Thioredoxin-like [2Fe-2S] ferredoxin	nuoE	K00334
Chr1_1638	NADH ubiquinone oxidoreductase 41 kD complex I subunit	nuoE_2	K00334
Chr1_1639	Family of unknown function (DUF5337)	-	-
Chr1_1640	NDH-1 shuttles electrons from NADH, via FMN and iron- sulfur (Fe-S) centers, to quinones in the respiratory chain	nuoF	K00335
Chr1_1641	MAPEG family	-	-
Chr1_1642	Domain of unknown function (DUF3291)	-	-
Chr1_1643	-	-	-
Chr1_1644	Family of unknown function (DUF5333)	-	-
Chr1_1645	Catalyzes the transfer of electrons from NADH to quinone	nuoG	K00336
Chr1_1646	-	-	-
Chr1_1647	NDH-1 shuttles electrons from NADH, via FMN and iron- sulfur (Fe-S) centers, to quinones in the respiratory chain. The immediate electron acceptor for the enzyme in this species is believed to be ubiquinone. Couples the redox reaction to proton translocation (for every two electrons transferred, four hydrogen ions are translocated across the cytoplasmic membrane), and thus conserves the redox ene…	nuoH	K00337
Chr1_1648	NDH-1 shuttles electrons from NADH, via FMN and iron- sulfur (Fe-S) centers, to quinones in the respiratory chain. The immediate electron acceptor for the enzyme in this species is believed to be ubiquinone. Couples the redox reaction to proton translocation (for every two electrons transferred, four hydrogen ions are translocated across the cytoplasmic membrane), and thus conserves the redox ene…	nuoI	K00338
Chr1_1649	Carboxymuconolactone decarboxylase family	-	K01607
Chr1_1650	Belongs to the complex I subunit 6 family	nuoJ	K00339
Chr1_1651	NDH-1 shuttles electrons from NADH, via FMN and iron- sulfur (Fe-S) centers, to quinones in the respiratory chain. The immediate electron acceptor for the enzyme in this species is believed to be ubiquinone. Couples the redox reaction to proton translocation (for every two electrons transferred, four hydrogen ions are translocated across the cytoplasmic membrane), and thus conserves the redox ene…	nuoK	K00340
Chr1_1652	NADH ubiquinone oxidoreductase subunit	nuoL	K00341
Chr1_1653	Proton-conducting membrane transporter	nuoM	K00342
Chr1_1654	NDH-1 shuttles electrons from NADH, via FMN and iron- sulfur (Fe-S) centers, to quinones in the respiratory chain. The immediate electron acceptor for the enzyme in this species is believed to be ubiquinone. Couples the redox reaction to proton translocation (for every two electrons transferred, four hydrogen ions are translocated across the cytoplasmic membrane), and thus conserves the redox ene…	nuoN	K00343
Chr1_1655	Biotin protein ligase C terminal domain	birA	K03524
Chr1_1656	Catalyzes the phosphorylation of pantothenate (Pan), the first step in CoA biosynthesis	coaX	K03525
Chr1_1657	Zn-dependent metallo-hydrolase RNA specificity domain	rnjA	K12574
Chr1_1658	DEAD-like helicases superfamily	rhlE	K11927
Chr1_1659	Glycosyl transferase family 2	-	-
Chr1_1660	Increases the formation of ribosomal termination complexes and stimulates activities of RF-1 and RF-2. It binds guanine nucleotides and has strong preference for UGA stop codons. It may interact directly with the ribosome. The stimulation of RF- 1 and RF-2 is significantly reduced by GTP and GDP, but not by GMP	prfC	K02837
Chr1_1661	MgtC family	-	K07507
Chr1_1662	Hint domain	-	K19511
Chr1_1663	Enoyl-(Acyl carrier protein) reductase	MA20_19195	K00059
Chr1_1664	COG4335 DNA alkylation repair enzyme	-	K01249
Chr1_1665	COG0591 Na proline symporter	-	-
Chr1_1666	Belongs to the ABC transporter superfamily	fbpC	K02010
Chr1_1667	Conserved hypothetical protein (Lin0512_fam)	-	-
Chr1_1668	Conserved hypothetical protein (Lin0512_fam)	-	-
Chr1_1669	WYL domain	-	K13572
Chr1_1670	-	-	-
Chr1_1671	Part of the twin-arginine translocation (Tat) system that transports large folded proteins containing a characteristic twin-arginine motif in their signal peptide across membranes. TatA could form the protein-conducting channel of the Tat system	tatA	K03116
Chr1_1672	Part of the twin-arginine translocation (Tat) system that transports large folded proteins containing a characteristic twin-arginine motif in their signal peptide across membranes. Together with TatC, TatB is part of a receptor directly interacting with Tat signal peptides. TatB may form an oligomeric binding site that transiently accommodates folded Tat precursor proteins before their translocat…	tatB	K03117
Chr1_1673	Part of the twin-arginine translocation (Tat) system that transports large folded proteins containing a characteristic twin-arginine motif in their signal peptide across membranes. Together with TatB, TatC is part of a receptor directly interacting with Tat signal peptides	tatC	K03118
Chr1_1674	ATPase (AAA	MA20_41470	K06923
Chr1_1675	Lysin motif	lysM	K06194
Chr1_1676	Catalyzes the methyl esterification of L-isoaspartyl residues in peptides and proteins that result from spontaneous decomposition of normal L-aspartyl and L-asparaginyl residues. It plays a role in the repair and or degradation of damaged proteins	pcm	K00573
Chr1_1677	Nucleotidase that shows phosphatase activity on nucleoside 5'-monophosphates	surE	K03787
Chr1_1678	KR domain	MA20_27940	K00540
Chr1_1679	-	-	-
Chr1_1680	InterPro IPR014922	-	-
Chr1_1681	Acetyltransferase (GNAT) family	-	K18815
Chr1_1682	Belongs to the UPF0386 family	-	K09982
Chr1_1683	Catalyzes the formation of phosphoribosylamine from phosphoribosylpyrophosphate (PRPP) and glutamine	purF	K00764
Chr1_1684	Colicin V production protein	cvpA	K03558
Chr1_1685	DNA-dependent ATPase involved in processing of recombination intermediates, plays a role in repairing DNA breaks. Stimulates the branch migration of RecA-mediated strand transfer reactions, allowing the 3' invading strand to extend heteroduplex DNA faster. Binds ssDNA in the presence of ADP but not other nucleotides, has ATPase activity that is stimulated by ssDNA and various branched DNA structu…	radA	K04485
Chr1_1686	Paraquat-inducible protein A	-	-
Chr1_1687	Catalyzes the interconversion of L-alanine and D- alanine. May also act on other amino acids	alr	K01775
Chr1_1688	Fatty acid hydroxylase	-	-
Chr1_1689	Platelet-activating factor acetylhydrolase, isoform II	-	-
Chr1_1690	it exhibits DNA-dependent ATPase activity and contains distinct active sites for ATP binding, DNA binding, and interaction with DnaC protein, primase, and other prepriming proteins	dnaB	K02314
Chr1_1691	Catalyzes the transfer of a ribosyl phosphate group from 5-phosphoribose 1-diphosphate to orotate, leading to the formation of orotidine monophosphate (OMP)	pyrE	K00762
Chr1_1692	Catalyzes the reversible cyclization of carbamoyl aspartate to dihydroorotate	pyrC	K01465
Chr1_1693	-	-	-
Chr1_1694	Glycosyltransferase family 92	-	-
Chr1_1695	Met-10+ like-protein	-	-
Chr1_1696	Glycosyltransferase family 92	-	K01991
Chr1_1697	O-linked N-acetylglucosamine transferase SPINDLY family	-	-
Chr1_1698	Glycosyltransferase family 92	-	K09688
Chr1_1699	AAA domain (dynein-related subfamily)	MA20_09400	K01554
Chr1_1700	VWA domain containing CoxE-like protein	MA20_09405	K07161
Chr1_1701	Part of the phosphoribosylformylglycinamidine synthase complex involved in the purines biosynthetic pathway. Catalyzes the ATP-dependent conversion of formylglycinamide ribonucleotide (FGAR) and glutamine to yield formylglycinamidine ribonucleotide (FGAM) and glutamate. The FGAM synthase complex is composed of three subunits. PurQ produces an ammonia molecule by converting glutamine to glutamate.…	purL	K01952
Chr1_1702	-	-	-
Chr1_1703	transcriptional regulator	MA20_05050	K10918
Chr1_1704	Catalyzes the ferredoxin-dependent oxidative decarboxylation of arylpyruvates	-	K04090
Chr1_1705	Phosphate acyltransferases	-	-
Chr1_1706	Provides the (R)-glutamate required for cell wall biosynthesis	murI	K01776
Chr1_1707	Catalyzes the NADPH-dependent reduction of N-acetyl-5- glutamyl phosphate to yield N-acetyl-L-glutamate 5-semialdehyde	argC	K00145
Chr1_1708	Heme chaperone required for the biogenesis of c-type cytochromes. Transiently binds heme delivered by CcmC and transfers the heme to apo-cytochromes in a process facilitated by CcmF and CcmH	ccmE	K02197
Chr1_1709	Predicted Peptidoglycan domain	-	K11904
Chr1_1710	Holin of 3TMs, for gene-transfer release	-	-
Chr1_1711	required for the transfer of heme to apocytochrome c	ccmF	K02198
Chr1_1712	subunit of a heme lyase	cycL	K02200
Chr1_1713	Enoyl-CoA hydratase/isomerase	paaG	K15866
Chr1_1714	-	-	-
Chr1_1715	in Escherichia coli this enzyme forms a trimer of dimers which is allosterically inhibited by NADH and competitively inhibited by alpha-ketoglutarate	gltA	K01647
Chr1_1716	Catalyzes the attachment of glutamate to tRNA(Glu) in a two-step reaction glutamate is first activated by ATP to form Glu-AMP and then transferred to the acceptor end of tRNA(Glu)	gltX	K01885
Chr1_1717	Domain of unknown function (DUF4131)	-	K02238
Chr1_1718	Represses a number of genes involved in the response to DNA damage (SOS response), including recA and lexA. In the presence of single-stranded DNA, RecA interacts with LexA causing an autocatalytic cleavage which disrupts the DNA-binding part of LexA, leading to derepression of the SOS regulon and eventually DNA repair	lexA	K01356
Chr1_1719	MoeA C-terminal region (domain IV)	moeA	K03750
Chr1_1720	Catalyzes the conversion of (8S)-3',8-cyclo-7,8- dihydroguanosine 5'-triphosphate to cyclic pyranopterin monophosphate (cPMP)	moaC	K03637
Chr1_1721	Indole-3-glycerol phosphate synthase	trpC	K01609
Chr1_1722	Excises uracil residues from the DNA which can arise as a result of misincorporation of dUMP residues by DNA polymerase or due to deamination of cytosine	ung	K03648
Chr1_1723	Catalyzes the transfer of the phosphoribosyl group of 5- phosphorylribose-1-pyrophosphate (PRPP) to anthranilate to yield N-(5'-phosphoribosyl)-anthranilate (PRA)	trpD	K00766
Chr1_1724	Peptidase C26	trpG	K01658
Chr1_1725	Divergent polysaccharide deacetylase	yibQ	K09798
Chr1_1726	Protein-L-isoaspartate(D-aspartate) O-methyltransferase (PCMT)	-	K03183
Chr1_1727	Succinylglutamate desuccinylase / Aspartoacylase family	doeB	K06987
Chr1_1728	Part of a heterotetrameric complex that catalyzes the two-step biosynthesis of anthranilate, an intermediate in the biosynthesis of L-tryptophan. In the first step, the glutamine- binding beta subunit (TrpG) of anthranilate synthase (AS) provides the glutamine amidotransferase activity which generates ammonia as a substrate that, along with chorismate, is used in the second step, catalyzed by the…	trpE	K01657
Chr1_1729	SurA N-terminal domain	ppiD	K03770
Chr1_1730	DegT/DnrJ/EryC1/StrS aminotransferase family	aspC4	K00837
Chr1_1731	Acts on guanine, xanthine and to a lesser extent hypoxanthine	gpt	K00769
Chr1_1732	LysE type translocator	rhtC	K05835
Chr1_1733	threonine efflux protein	-	K05835
Chr1_1734	Enoyl- acyl-carrier-protein reductase NADH	fabI2	K00208
Chr1_1735	Catalyzes the oxidation of either pyridoxine 5'- phosphate (PNP) or pyridoxamine 5'-phosphate (PMP) into pyridoxal 5'-phosphate (PLP)	pdxH	K00275
Chr1_1736	Cold shock protein domain	cspC	K03704
Chr1_1737	Uncharacterized ACR, COG1430	-	K09005
Chr1_1738	Domain of unknown function (DUF4214)	-	K01406
Chr1_1739	Zinc-dependent metalloprotease	-	K01406
Chr1_1740	Catalyzes the reduction of ribonucleotides to deoxyribonucleotides. May function to provide a pool of deoxyribonucleotide precursors for DNA repair during oxygen limitation and or for immediate growth after restoration of oxygen	nrdJ	K00525
Chr1_1741	Trimethylamine methyltransferase (MTTB)	mttB2	K14083
Chr1_1742	Outer membrane protein beta-barrel domain	MA20_19585	K16079
Chr1_1743	Aminotransferase class I and II	aspC	K12252
Chr1_1744	tRNA synthetases class I (C) catalytic domain	cysS	K01883
Chr1_1745	Belongs to the alpha-IPM synthase homocitrate synthase family	MA20_26350	K01649
Chr1_1746	Serine aminopeptidase, S33	-	K19311
Chr1_1747	Methyltransferase domain	-	K07154
Chr1_1748	Squalene/phytoene synthase	crtB	K02291
Chr1_1749	Major Facilitator Superfamily	-	-
Chr1_1750	Precorrin-6x reductase CbiJ/CobK	-	K05895
Chr1_1751	endonuclease III	alkA	K01247
Chr1_1752	Serine hydrolase (FSH1)	estB	K06999
Chr1_1753	HNH nucleases	MA20_20605	K01157
Chr1_1754	Endonuclease/Exonuclease/phosphatase family	xth	K01142
Chr1_1756	-	-	-
Chr1_1757	Belongs to the HesB IscA family	erpA	K15724
Chr1_1758	presumably hydrolyzes dGTP to deoxyguanosine and triphosphate	dgt	K01129
Chr1_1759	Arginyl-tRNA synthetase	argS	K01887
Chr1_1760	Sporulation related domain	-	-
Chr1_1761	Glycosyl hydrolase family 3 N terminal domain	nagZ	K01207
Chr1_1762	Participates in chromosomal partition during cell division. May act via the formation of a condensin-like complex containing Smc and ScpB that pull DNA away from mid-cell into both cell halves	scpA	K05896
Chr1_1763	Participates in chromosomal partition during cell division. May act via the formation of a condensin-like complex containing Smc and ScpA that pull DNA away from mid-cell into both cell halves	scpB	K06024
Chr1_1765	Catalyzes the deamination of dCTP to form dUTP	dcd	K01494
Chr1_1766	helix_turn_helix, mercury resistance	merR	-
Chr1_1767	This protein is one of the two subunits of integration host factor, a specific DNA-binding protein that functions in genetic recombination as well as in transcriptional and translational control	himA	K04764
Chr1_1768	Catalyzes the condensation reaction of fatty acid synthesis by the addition to an acyl acceptor of two carbons from malonyl-ACP. Catalyzes the first condensation reaction which initiates fatty acid synthesis and may therefore play a role in governing the total rate of fatty acid production. Possesses both acetoacetyl-ACP synthase and acetyl transacylase activities. Its substrate specificity deter…	fabH	K00648
Chr1_1769	Catalyzes the reversible formation of acyl-phosphate (acyl-PO(4)) from acyl- acyl-carrier-protein (acyl-ACP). This enzyme utilizes acyl-ACP as fatty acyl donor, but not acyl-CoA	plsX	K03621
Chr1_1770	Belongs to the bacterial ribosomal protein bL32 family	rpmF	K02911
Chr1_1771	Uncharacterized ACR, COG1399	-	-
Chr1_1772	SmpA / OmlA family	MA20_36760	-
Chr1_1773	Acetyltransferase (GNAT) domain	-	-
Chr1_1774	ABC transporter C-terminal domain	uup	K15738
Chr1_1775	Acetyltransferase (GNAT) domain	-	-
Chr1_1776	Catalyzes the attachment of tyrosine to tRNA(Tyr) in a two-step reaction tyrosine is first activated by ATP to form Tyr- AMP and then transferred to the acceptor end of tRNA(Tyr)	tyrS	K01866
Chr1_1777	Catalyzes the specific phosphorylation of 1,6-anhydro-N- acetylmuramic acid (anhMurNAc) with the simultaneous cleavage of the 1,6-anhydro ring, generating MurNAc-6-P. Is required for the utilization of anhMurNAc either imported from the medium or derived from its own cell wall murein, and thus plays a role in cell wall recycling	anmK	K09001
Chr1_1778	Cupin superfamily (DUF985)	MA20_39615	K09705
Chr1_1780	Catalyzes the reversible conversion of 2- phosphoglycerate into phosphoenolpyruvate. It is essential for the degradation of carbohydrates via glycolysis	eno	K01689
Chr1_1781	EamA-like transporter family	-	K15270
Chr1_1782	Transition state regulatory protein AbrB	-	K07120
Chr1_1783	Ferric uptake regulation protein	fur	K03711
Chr1_1784	helicase superfamily c-terminal domain	rhlE	K11927
Chr1_1785	Protein of unknown function (DUF533)	-	-
Chr1_1786	EamA-like transporter family	MA20_23245	K15268
Chr1_1787	Belongs to the UPF0061 (SELO) family	MA20_28420	K08997
Chr1_1788	Acetyltransferase (GNAT) family	-	K03789
Chr1_1789	Inosine-uridine preferring nucleoside hydrolase	rihA	K01239
Chr1_1790	MazG nucleotide pyrophosphohydrolase domain	mazG	K04765
Chr1_1791	Peptidase dimerisation domain	hipO1	K01451
Chr1_1792	Arginase family	speB	K01480
Chr1_1793	Belongs to the arginase family	speB_2	K12255
Chr1_1794	Protein of unknown function (DUF1499)	-	-
Chr1_1795	-	-	-
Chr1_1796	Peptide chain release factor 1 directs the termination of translation in response to the peptide chain termination codons UAG and UAA	prfA	K02835
Chr1_1797	Methylates the class 1 translation termination release factors RF1 PrfA and RF2 PrfB on the glutamine residue of the universally conserved GGQ motif	prmC	K02493
Chr1_1798	Domain of unknown function (DUF4167)	-	K03695
Chr1_1799	Specifically dimethylates two adjacent adenosines (A1518 and A1519) in the loop of a conserved hairpin near the 3'-end of 16S rRNA in the 30S particle. May play a critical role in biogenesis of 30S subunits	ksgA	K02528
Chr1_1800	Catalyzes the NAD(P)-dependent oxidation of 4- (phosphohydroxy)-L-threonine (HTP) into 2-amino-3-oxo-4- (phosphohydroxy)butyric acid which spontaneously decarboxylates to form 3-amino-2-oxopropyl phosphate (AHAP)	pdxA	K00097
Chr1_1801	PPIC-type PPIASE domain	surA	K03771
Chr1_1802	Involved in the assembly of lipopolysaccharide (LPS) at the surface of the outer membrane	lptD	K04744
Chr1_1803	Predicted permease YjgP/YjgQ family	lptG	K11720
Chr1_1804	Predicted permease YjgP/YjgQ family	MA20_28210	K07091
Chr1_1805	Presumably involved in the processing and regular turnover of intracellular proteins. Catalyzes the removal of unsubstituted N-terminal amino acids from various peptides	pepA	K01255
Chr1_1806	DNA polymerase III chi subunit, HolC	holC	K02339
Chr1_1807	helix_turn_helix, mercury resistance	-	K08365
Chr1_1808	-	-	K08363
Chr1_1809	Membrane transport protein MerF	-	K19058
Chr1_1810	gag-polyprotein putative aspartyl protease	-	K06985
Chr1_1811	MarC family integral membrane protein	marC	K05595
Chr1_1812	ABC transporter	yheS	K06158
Chr1_1813	Major role in the synthesis of nucleoside triphosphates other than ATP. The ATP gamma phosphate is transferred to the NDP beta phosphate via a ping-pong mechanism, using a phosphorylated active-site intermediate	ndk	K00940
Chr1_1814	helix_turn_helix, Arsenical Resistance Operon Repressor	-	K03892
Chr1_1815	Alpha/beta hydrolase family	-	K01561
Chr1_1817	Uncharacterized protein conserved in bacteria (DUF2087)	-	-
Chr1_1818	TfoX C-terminal domain	-	K07343
Chr1_1820	Domain of unknown function (DUF4214)	-	K01406
Chr1_1821	Metallo-beta-lactamase superfamily	-	K01069
Chr1_1822	HAMP (Histidine kinases, Adenylyl cyclases, Methyl binding proteins, Phosphatases) domain	envZ	K07638
Chr1_1823	Domain of unknown function (DUF4442)	-	-
Chr1_1824	ABC transporter, phosphonate, periplasmic substrate-binding protein	-	-
Chr1_1825	ABC transporter, phosphonate, periplasmic substrate-binding protein	-	K13040
Chr1_1826	Methyl-accepting chemotaxis-like domains (chemotaxis sensory transducer).	-	K03406
Chr1_1827	Domain of unknown function (DUF4157)	-	-
Chr1_1829	AIR synthase related protein, C-terminal domain	purM	K01933
Chr1_1830	Catalyzes the transfer of a formyl group from 10- formyltetrahydrofolate to 5-phospho-ribosyl-glycinamide (GAR), producing 5-phospho-ribosyl-N-formylglycinamide (FGAR) and tetrahydrofolate	purN	K11175
Chr1_1831	Exonuclease involved in the 3' processing of various precursor tRNAs. Initiates hydrolysis at the 3'-terminus of an RNA molecule and releases 5'-mononucleotides	rnd	K03684
Chr1_1832	Endoribonuclease L-PSP	-	K09022
Chr1_1833	-	-	-
Chr1_1834	Fe-S metabolism associated domain	sufE	K02426
Chr1_1835	Peptidase family M20/M25/M40	-	K05604
Chr1_1836	-	-	-
Chr1_1837	Protein of unknown function (DUF1638)	-	-
Chr1_1839	B12 binding domain	mtbC	K00548
Chr1_1840	Elongator protein 3, MiaB family, Radical SAM	MA20_42330	-
Chr1_1841	Catalyzes the formation of methionine from L-homocysteine and S-adenosyl-L-methionine	yitJ	K00548
Chr1_1842	Domain of unknown function (DUF1476)	MA20_09035	K02510
Chr1_1843	SAICAR synthetase	purC	K01923
Chr1_1844	Part of the phosphoribosylformylglycinamidine synthase complex involved in the purines biosynthetic pathway. Catalyzes the ATP-dependent conversion of formylglycinamide ribonucleotide (FGAR) and glutamine to yield formylglycinamidine ribonucleotide (FGAM) and glutamate. The FGAM synthase complex is composed of three subunits. PurQ produces an ammonia molecule by converting glutamine to glutamate.…	purS	K01952
Chr1_1845	Alcohol dehydrogenase GroES-like domain	-	K00001
Chr1_1846	Part of the phosphoribosylformylglycinamidine synthase complex involved in the purines biosynthetic pathway. Catalyzes the ATP-dependent conversion of formylglycinamide ribonucleotide (FGAR) and glutamine to yield formylglycinamidine ribonucleotide (FGAM) and glutamate. The FGAM synthase complex is composed of three subunits. PurQ produces an ammonia molecule by converting glutamine to glutamate.…	purQ	K01952
Chr1_1847	His Kinase A (phosphoacceptor) domain	dctB	K10125
Chr1_1848	Sigma-54 interaction domain	dctD	K10126
Chr1_1849	-	-	-
Chr1_1850	Endoribonuclease that plays a central role in RNA processing and decay. Required for the maturation of 5S and 16S rRNAs and the majority of tRNAs. Also involved in the degradation of most mRNAs	rne	K08300
Chr1_1851	Belongs to the sulfur carrier protein TusA family	tusA	K04085
Chr1_1852	Cytochrome C biogenesis protein transmembrane region	ccdA	K06196
Chr1_1853	Alpha beta hydrolase	-	-
Chr1_1854	Cytochrome P450	ptlI	K00493
Chr1_1855	Catalyzes the formation of glycerone phosphate and D-glyceraldehyde 3-phosphate from D-fructose 1,6-bisphosphate in glycolysis	fda	K01623
Chr1_1856	-	-	-
Chr1_1857	Ribbon-helix-helix domain	MA20_02235	-
Chr1_1858	Domain of unknown function (DUF4169)	-	-
Chr1_1859	Involved in the TCA cycle. Catalyzes the stereospecific interconversion of fumarate to L-malate	fumC	K01679
Chr1_1860	Stringent starvation protein B	MA20_02250	K09985
Chr1_1861	Chromate transporter	-	K07240
Chr1_1862	Chromate resistance exported protein	chrB	-
Chr1_1863	Peptidase family M20/M25/M40	celE	K01451
Chr1_1864	Methyl-accepting chemotaxis-like domains (chemotaxis sensory transducer).	-	K03406
Chr1_1865	FCD	-	K05799
Chr1_1866	DinB family	-	K07552
Chr1_1867	Glycine cleavage T-protein C-terminal barrel domain	dmdA	K17486
Chr1_1868	Zinc-binding dehydrogenase	acuI	K19745
Chr1_1869	-	-	-
Chr1_1870	HIT domain	hit	K02503
Chr1_1871	betaine transporter	opuD	K02168
Chr1_1872	Cys/Met metabolism PLP-dependent enzyme	-	K11717
Chr1_1873	DNA photolyase	phrB	K01669
Chr1_1874	Mycolic acid cyclopropane synthetase	cfa	K00574
Chr1_1875	resistance) protein	trgA	-
Chr1_1876	Gamma-glutamyl cyclotransferase, AIG2-like	trgB	K01515
Chr1_1877	forms a complex with serine acetyltransferase CysE	cysB	K01738
Chr1_1878	Protein of unknown function (DUF3772)	kefA	K05802
Chr1_1879	Threonyl and Alanyl tRNA synthetase second additional domain	alaS2	K07050
Chr1_1880	catalyzes the demethylation of specific methylglutamate residues introduced into the chemoreceptors (methyl-accepting chemotaxis proteins) by CheR	cheB	K03412
Chr1_1881	Probably deamidates glutamine residues to glutamate on methyl-accepting chemotaxis receptors (MCPs), playing an important role in chemotaxis	cheD	K03411
Chr1_1882	-	-	-
Chr1_1883	cheY-homologous receiver domain	cheY2	K03413
Chr1_1884	Methylation of the membrane-bound methyl-accepting chemotaxis proteins (MCP) to form gamma-glutamyl methyl ester residues in MCP	cheR	K00575
Chr1_1885	Two component signalling adaptor domain	cheW1	K03408
Chr1_1886	Signal transducing histidine kinase, homodimeric domain	cheA	K03407
Chr1_1887	cheY-homologous receiver domain	cheY1	K03413
Chr1_1888	STAS domain	-	K03409
Chr1_1889	Transmembrane secretion effector	MA20_36670	K08225
Chr1_1890	CO dehydrogenase/acetyl-CoA synthase delta subunit	acsE	K00548
Chr1_1891	COG0685 5,10-methylenetetrahydrofolate reductase	metF	K00297
Chr1_1892	Virulence factor	-	-
Chr1_1893	Stf0 sulphotransferase	-	K01524
Chr1_1894	Ppx/GppA phosphatase family	ppx	K01524
Chr1_1895	Specifically methylates the uridine in position 2552 of 23S rRNA at the 2'-O position of the ribose in the fully assembled 50S ribosomal subunit	ftsJ	K02427
Chr1_1896	ABC-type amino acid transport signal transduction systems periplasmic component domain	-	-
Chr1_1897	transporter component	-	K07112
Chr1_1898	Sulphur transport	-	K07112
Chr1_1899	helix_turn_helix, Arsenical Resistance Operon Repressor	nolR	K03892
Chr1_1900	Aminotransferase class-III	-	K00837
Chr1_1901	Acyl-coenzyme A:6-aminopenicillanic acid acyl-transferase	-	-
Chr1_1902	Biotin carboxylase	-	K01946
Chr1_1903	Orn/Lys/Arg decarboxylase, major domain	-	K01584
Chr1_1904	Carbon-nitrogen hydrolase	-	K01506
Chr1_1905	Aminotransferase class-III	gabT	K07250
Chr1_1906	Helix-turn-helix XRE-family like proteins	-	K14056
Chr1_1907	Haemolysin-type calcium-binding repeat (2 copies)	-	K01607
Chr1_1908	Belongs to the short-chain dehydrogenases reductases (SDR) family	-	K04708
Chr1_1909	GDP-mannose 4,6 dehydratase	-	K01784
Chr1_1910	SBF-like CPA transporter family (DUF4137)	-	K03453
Chr1_1911	Flavin-binding monooxygenase-like	-	K11816
Chr1_1912	Bacterial regulatory proteins, tetR family	-	-
Chr1_1913	protein involved in response to NO	nnrS	K07234
Chr1_1914	Bacterial protein of unknown function (DUF882)	-	-
Chr1_1915	Putative peptidoglycan binding domain	-	-
Chr1_1916	Bacterial transferase hexapeptide (six repeats)	lpxD	K02536
Chr1_1917	Phosphopantetheine attachment site	-	K02078
Chr1_1918	Belongs to the beta-ketoacyl-ACP synthases family	fabF1	K14660
Chr1_1919	Bacterial regulatory helix-turn-helix protein, lysR family	-	K03566
Chr1_1920	Serine hydroxymethyltransferase	glyA_3	K00600
Chr1_1921	Invasion associated locus B (IalB) protein	MA20_19790	-
Chr1_1922	Bacterial protein of unknown function (DUF853)	yjgR	K06915
Chr1_1923	Acetyltransferase (GNAT) family	-	-
Chr1_1924	phosphoesterases, related to the Icc protein	-	K07096
Chr1_1925	EamA-like transporter family	-	-
Chr1_1926	Belongs to the binding-protein-dependent transport system permease family	-	K01998
Chr1_1927	Belongs to the binding-protein-dependent transport system permease family	-	K01997
Chr1_1928	branched-chain amino acid	livF2	K01996
Chr1_1930	Branched-chain amino acid ATP-binding cassette transporter	livG1	K01995
Chr1_1931	Branched-chain amino acid ABC transporter substrate-binding protein	-	K01999
Chr1_1932	Glucose / Sorbosone dehydrogenase	yliI	K00117
Chr1_1933	-	-	-
Chr1_1934	Transcriptional regulator	-	K17736
Chr1_1935	Class-II DAHP synthetase family	aroF	K01626
Chr1_1936	helix_turn_helix ASNC type	-	K03719
Chr1_1937	AzlC protein	-	-
Chr1_1938	Branched-chain amino acid transport protein (AzlD)	-	-
Chr1_1939	PAS domain	-	-
Chr1_1940	Domain of unknown function (DUF1732)	yicC	K02902
Chr1_1941	Essential for recycling GMP and indirectly, cGMP	gmk	K00942
Chr1_1942	Hexapeptide repeat of succinyl-transferase	dapH	K00680
Chr1_1943	His Kinase A (phosphoacceptor) domain	phoR	K07636
Chr1_1944	PBP superfamily domain	pstS	K02040
Chr1_1945	probably responsible for the translocation of the substrate across the membrane	pstC	K02037
Chr1_1946	Domain of unknown function (DUF3333)	pstA	K02038
Chr1_1947	Part of the ABC transporter complex PstSACB involved in phosphate import. Responsible for energy coupling to the transport system	pstB	K02036
Chr1_1948	Plays a role in the regulation of phosphate uptake	phoU	K02039
Chr1_1949	Transcriptional regulatory protein, C terminal	phoB	K07657
Chr1_1950	Creatinase/Prolidase N-terminal domain	pepE	AKS25184.1
Chr1_1952	Catalyzes a trans-dehydration via an enolate intermediate	aroQ	K03786
Chr1_1953	Autoinducer binding domain	luxR	K07782
Chr1_1954	Associates with the EF-Tu.GDP complex and induces the exchange of GDP to GTP. It remains bound to the aminoacyl-tRNA.EF- Tu.GTP complex up to the GTP hydrolysis stage on the ribosome	tsf	K02357
Chr1_1955	Belongs to the universal ribosomal protein uS2 family	rpsB	K02967
Chr1_1956	PA14 domain	-	-
Chr1_1957	Phosphate acyltransferases	plsC	K00655
Chr1_1958	Acetyltransferase (GNAT) domain	-	-
Chr1_1959	Protein of unknown function (DUF3553)	-	-
Chr1_1960	Histidine phosphotransferase C-terminal domain	MA20_46320	K13588
Chr1_1961	Catalyzes the NADPH-dependent reduction of L-glutamate 5-phosphate into L-glutamate 5-semialdehyde and phosphate. The product spontaneously undergoes cyclization to form 1-pyrroline-5- carboxylate	proA	K00147
Chr1_1962	Catalyzes the transfer of a phosphate group to glutamate to form L-glutamate 5-phosphate	proB	K00931
Chr1_1963	An essential GTPase which binds GTP, GDP and possibly (p)ppGpp with moderate affinity, with high nucleotide exchange rates and a fairly low GTP hydrolysis rate. Plays a role in control of the cell cycle, stress response, ribosome biogenesis and in those bacteria that undergo differentiation, in morphogenesis control	obg	K03979
Chr1_1964	Acetyltransferase (GNAT) domain	MA20_44020	K03790
Chr1_1965	LysE type translocator	-	K11250
Chr1_1967	Belongs to the bacterial ribosomal protein bL27 family	rpmA	K02899
Chr1_1968	This protein binds to 23S rRNA in the presence of protein L20	rplU	K02888
Chr1_1969	Uncharacterized protein conserved in bacteria (DUF2059)	-	-
Chr1_1970	Uncharacterized protein conserved in bacteria (DUF2059)	-	-
Chr1_1971	Haloacid dehalogenase-like hydrolase	-	K01112
Chr1_1972	Binding-protein-dependent transport system inner membrane component	phnE_2	K02042
Chr1_1973	Binding-protein-dependent transport system inner membrane component	phnE_1	K02042
Chr1_1974	Part of the ABC transporter complex PhnCDE involved in phosphonates import. Responsible for energy coupling to the transport system	phnC	K02041
Chr1_1975	ABC transporter, phosphonate, periplasmic substrate-binding protein	phnD	K02044
Chr1_1976	Uncharacterized protein conserved in bacteria (DUF2147)	-	-
Chr1_1977	Amidase	MA20_01095	K01426
Chr1_1978	helix_turn_helix multiple antibiotic resistance protein	-	K06075
Chr1_1979	Antibiotic biosynthesis monooxygenase	-	-
Chr1_1980	Is involved in NO detoxification in an aerobic process, termed nitric oxide dioxygenase (NOD) reaction that utilizes O(2) and NAD(P)H to convert NO to nitrate, which protects the bacterium from various noxious nitrogen compounds. Therefore, plays a central role in the inducible response to nitrosative stress	-	-
Chr1_1981	Catalyzes the removal of elemental sulfur and selenium atoms from L-cysteine, L-cystine, L-selenocysteine, and L- selenocystine to produce L-alanine	sufS	K11717
Chr1_1982	Yip1 domain	-	-
Chr1_1983	-	-	-
Chr1_1984	Uncharacterized protein family (UPF0051)	sufD	K09015
Chr1_1985	ATPases associated with a variety of cellular activities	sufC	K09013
Chr1_1986	Putative heavy-metal-binding	-	-
Chr1_1988	Uncharacterized protein family (UPF0051)	sufB	K09014
Chr1_1989	Aminotransferase class-V	nifS	K04487
Chr1_1990	transcriptional regulator	iscR	K13643
Chr1_1991	X-Pro dipeptidyl-peptidase (S15 family)	QU41_16170	K07018
Chr1_1992	-	-	-
Chr1_1993	HD domain	-	K07023
Chr1_1994	Belongs to the isocitrate and isopropylmalate dehydrogenases family	icd	K00031
Chr1_1995	Glutamine amidotransferases class-II	egtC	K18802
Chr1_1996	-	-	-
Chr1_1997	helix_turn_helix ASNC type	-	K05800
Chr1_1998	Small Multidrug Resistance protein	qacE	K03297
Chr1_1999	Elongation factor G C-terminus	typA	K06207
Chr1_2000	Domain of unknown function (DUF1330)	-	-
Chr1_2001	Catalyzes the attachment of alanine to tRNA(Ala) in a two-step reaction alanine is first activated by ATP to form Ala- AMP and then transferred to the acceptor end of tRNA(Ala). Also edits incorrectly charged Ser-tRNA(Ala) and Gly-tRNA(Ala) via its editing domain	alaS	K01872
Chr1_2002	Can catalyze the hydrolysis of ATP in the presence of single-stranded DNA, the ATP-dependent uptake of single-stranded DNA by duplex DNA, and the ATP-dependent hybridization of homologous single-stranded DNAs. It interacts with LexA causing its activation and leading to its autocatalytic cleavage	recA	K03553
Chr1_2003	-	-	-
Chr1_2004	His Kinase A (phosphoacceptor) domain	cckA	K13587
Chr1_2005	16S rRNA methyltransferase RsmB/F	sun1	K03500
Chr1_2006	Catalyzes the conversion of inosine 5'-phosphate (IMP) to xanthosine 5'-phosphate (XMP), the first committed and rate- limiting step in the de novo synthesis of guanine nucleotides, and therefore plays an important role in the regulation of cell growth	guaB	K00088
Chr1_2007	Belongs to the arginase family	speB_1	K01480
Chr1_2009	AAA domain	-	K07028
Chr1_2010	Domain of unknown function (DUF4445)	nqrF	K16183
Chr1_2012	Acetyltransferase (GNAT) domain	-	K00676
Chr1_2013	Glutathione-dependent formaldehyde-activating	-	-
Chr1_2014	MerR family transcriptional regulator	-	K13638
Chr1_2015	Putative zinc ribbon domain	-	-
Chr1_2016	Activates fatty acids by binding to coenzyme A	alkK	K03316
Chr1_2017	Acetyltransferase (GNAT) family	-	K00680
Chr1_2018	Sodium/hydrogen exchanger family	-	K03316
Chr1_2019	Phosphoglucose isomerase	pgi	K01810
Chr1_2020	Glucosamine-6-phosphate isomerases/6-phosphogluconolactonase	pgl	K01057
Chr1_2021	Catalyzes the oxidation of glucose 6-phosphate to 6- phosphogluconolactone	zwf	K00036
Chr1_2022	4Fe-4S single cluster domain	-	-
Chr1_2023	Protein of unknown function (DUF2855)	-	-
Chr1_2024	Usg-like family	usg	-
Chr1_2025	A type II topoisomerase that negatively supercoils closed circular double-stranded (ds) DNA in an ATP-dependent manner to modulate DNA topology and maintain chromosomes in an underwound state. Negative supercoiling favors strand separation, and DNA replication, transcription, recombination and repair, all of which involve strand separation. Also able to catalyze the interconversion of other topol…	gyrA	K02469
Chr1_2026	COG2513 PEP phosphonomutase and related enzymes	-	K03417
Chr1_2027	Broad specificity carboxypetidase that releases amino acids sequentially from the C-terminus, including neutral, aromatic, polar and basic residues	cxp	K01299
Chr1_2028	Catalyzes the oxidation of the C8 methyl side group on heme O porphyrin ring into a formyl group	ctaA	K02259
Chr1_2029	SpoU rRNA Methylase family	trmJ	K02533
Chr1_2030	Thiamine monophosphate synthase	thiE	K00788
Chr1_2031	HupE / UreJ protein	-	-
Chr1_2032	Domain of unknown function (DUF4198)	-	-
Chr1_2033	pfkB family carbohydrate kinase	psuK	K16328
Chr1_2034	Catalyzes the reversible cleavage of pseudouridine 5'- phosphate (PsiMP) to ribose 5-phosphate and uracil. Functions biologically in the cleavage direction, as part of a pseudouridine degradation pathway	psuG	K16329
Chr1_2035	Protein of unknown function (DUF502)	MA20_12960	-
Chr1_2036	Patatin-like phospholipase	-	K07001
Chr1_2037	KR domain	bdhA	K00019
Chr1_2038	Bacterial extracellular solute-binding proteins, family 5 Middle	nikA	K02035
Chr1_2039	Low molecular weight phosphatase family	-	K03741
Chr1_2040	Helix-turn-helix XRE-family like proteins	-	-
Chr1_2041	AMP-binding enzyme	-	K01895
Chr1_2042	DSBA-like thioredoxin domain	dsb	K01829
Chr1_2043	Cytidylyltransferase-like	-	K00980
Chr1_2044	Fungal trichothecene efflux pump (TRI12)	-	K07552
Chr1_2045	Couples transcription and DNA repair by recognizing RNA polymerase (RNAP) stalled at DNA lesions. Mediates ATP-dependent release of RNAP and its truncated transcript from the DNA, and recruitment of nucleotide excision repair machinery to the damaged site	mfd	K03723
Chr1_2046	Component of SufBCD complex	-	-
Chr1_2047	Delta-aminolevulinic acid dehydratase	hemB	K01698
Chr1_2048	COG0697 Permeases of the drug metabolite transporter (DMT) superfamily	-	K15270
[truncated: 1,953 more rows]

## Sheet: Table_S2
Table S2 Gene functional annotation of M368.
ORF	Gene description	Gene_name	KEGG
Chr1_1_1	it binds specifically double-stranded DNA at a 9 bp consensus (dnaA box) 5'-TTATC CA A CA A-3'. DnaA binds to ATP and to acidic phospholipids	dnaA	K02313
Chr1_1_2	Confers DNA tethering and processivity to DNA polymerases and other proteins. Acts as a clamp, forming a ring around DNA (a reaction catalyzed by the clamp-loading complex) which diffuses in an ATP-independent manner freely and bidirectionally along dsDNA. Initially characterized for its ability to contact the catalytic subunit of DNA polymerase III (Pol III), a complex, multichain enzyme respons…	dnaN	K02338
Chr1_1_3	it is required for DNA replication and normal SOS inducibility. RecF binds preferentially to single-stranded, linear DNA. It also seems to bind ATP	recF	K03629
Chr1_1_4	A type II topoisomerase that negatively supercoils closed circular double-stranded (ds) DNA in an ATP-dependent manner to modulate DNA topology and maintain chromosomes in an underwound state. Negative supercoiling favors strand separation, and DNA replication, transcription, recombination and repair, all of which involve strand separation. Also able to catalyze the interconversion of other topol…	gyrB	K02470
Chr1_1_5	ABC-type transport auxiliary lipoprotein component	-	K09857
Chr1_1_6	MlaD protein	pqiB	K06192
Chr1_1_7	Paraquat-inducible protein A	pqiA	K03808
Chr1_1_8	Paraquat-inducible protein A	-	K03808
Chr1_1_9	CoA-transferase family III	-	K01796
Chr1_1_10	Belongs to the glutamate synthase family	MA20_40290	K05300
Chr1_1_12	Virulence factor BrkB	-	K07058
Chr1_1_13	Formate/nitrite transporter	yfdC	K06212
Chr1_1_14	dapE-encoded N-succinyl-L,L-diaminopimelic acid desuccinylase (DapE), catalyzes the hydrolysis of N-succinyl-L,Ldiaminopimelate L,L-SDAP to L,L-diaminopimelate and succinate. It is a metalloprotease containing dinuclear active sites. Its structure is	dapE2	K01439
Chr1_1_15	Hsp70 protein	MA20_15110	K04046
Chr1_1_16	Bacterial extracellular solute-binding proteins, family 5 Middle	gsiB	K02035
Chr1_1_18	Protein of unknown function (DUF418)	-	K07148
Chr1_1_19	Histone deacetylase domain	acuC	K04768
Chr1_1_20	-	-	-
Chr1_1_21	Binding-protein-dependent transport system inner membrane component	gsiC	K02033
Chr1_1_22	Binding-protein-dependent transport system inner membrane component	MA20_14685	K02034
Chr1_1_23	With YejAEF is involved in resistance to microcin C	gsiA5	K02031
Chr1_1_24	acetyltransferase	-	-
Chr1_1_25	Peptidase family S58	-	K01266
Chr1_1_26	Serine aminopeptidase, S33	-	K01055
Chr1_1_27	Glutathione S-transferase, N-terminal domain	maiA	K01801
Chr1_1_28	Fumarylacetoacetate (FAA) hydrolase family	-	K16165
Chr1_1_29	helix_turn_helix, mercury resistance	hmrR	K19591
Chr1_1_30	E1-E2 ATPase	-	K17686
Chr1_1_31	Pyridoxal-phosphate dependent enzyme	-	K01754
Chr1_1_32	Mannose-6-phosphate isomerase	cpsB	K16011
Chr1_1_33	Catalyzes the formation of dTDP-glucose, from dTTP and glucose 1-phosphate, as well as its pyrophosphorolysis	rfbA	K00973
Chr1_1_34	Catalyzes the reduction of dTDP-6-deoxy-L-lyxo-4- hexulose to yield dTDP-L-rhamnose	rfbD	K00067
Chr1_1_35	Male sterility protein	rfbB	K01710
Chr1_1_36	Catalyzes the epimerization of the C3' and C5'positions of dTDP-6-deoxy-D-xylo-4-hexulose, forming dTDP-6-deoxy-L-lyxo-4- hexulose	rfbC	K01790
Chr1_1_38	Protein of unknown function (DUF2793)	-	-
Chr1_1_39	Haemolysin-type calcium-binding repeat (2 copies)	-	K01866
Chr1_1_40	Glycosyl transferase 4-like	-	K16150
Chr1_1_41	Glycosyl transferases group 1	-	K09691
Chr1_1_42	Glycosyl transferase family 2	-	K12997
Chr1_1_43	glycosyl transferase	-	K01043
Chr1_1_44	ATPases associated with a variety of cellular activities	kpsT	K09689
Chr1_1_45	COG3524 Capsule polysaccharide export protein	kpsE	K10107
Chr1_1_46	ABC-2 type transporter	kpsM	K09688
Chr1_1_47	Glycosyltransferase like family 2	-	K09688
Chr1_1_48	Sulfotransferase family	-	-
Chr1_1_49	Sulfotransferase family	-	-
Chr1_1_50	HAD-superfamily phosphatase subfamily IIIC	-	K16027
Chr1_1_51	COG0463 Glycosyltransferases involved in cell wall biogenesis	-	-
Chr1_1_52	helix_turn_helix, arabinose operon control protein	-	K17736
Chr1_1_53	Acyl-CoA dehydrogenase, C-terminal domain	acdA	K00249
Chr1_1_54	Succinyl-CoA ligase like flavodoxin domain	-	K01895
Chr1_1_55	Catalyzes the dehydration of L-carnitinyl-CoA to crotonobetainyl-CoA	caiD	K08299
Chr1_1_56	HemY protein N-terminus	lapB	K02498
Chr1_1_57	Membrane	-	-
Chr1_1_59	Uroporphyrinogen-III synthase HemD	hemD	K01719
Chr1_1_60	Required for the formation of a threonylcarbamoyl group on adenosine at position 37 (t(6)A37) in tRNAs that read codons beginning with adenine. Is involved in the transfer of the threonylcarbamoyl moiety of threonylcarbamoyl-AMP (TC-AMP) to the N6 group of A37, together with TsaE and TsaB. TsaD likely plays a direct catalytic role in this reaction	tsaD	K01409
Chr1_1_61	NAD-dependent glycerol-3-phosphate dehydrogenase N-terminus	gpsA	K00057
Chr1_1_62	YCII-related domain	yciI	K09780
Chr1_1_63	EVE domain	MA20_25125	-
Chr1_1_64	Protein of unknown function (DUF1761)	-	-
Chr1_1_65	Protein of unknown function (DUF2853)	-	-
Chr1_1_66	Extensin-like protein C-terminus	-	-
Chr1_1_67	May play a key role in the regulation of the intracellular concentration of adenosylhomocysteine	ahcY	K01251
Chr1_1_68	-	-	-
Chr1_1_69	Metal dependent phosphohydrolases with conserved 'HD' motif.	MA20_42120	K06952
Chr1_1_70	COG1247 Sortase and related acyltransferases	-	K03823
Chr1_1_71	Bacterial regulatory protein, Fis family	regA	K15012
Chr1_1_72	SCO1/SenC	senC	K07152
Chr1_1_73	His Kinase A (phosphoacceptor) domain	regB	K15011
Chr1_1_74	PAS fold	divL	K00936
Chr1_1_75	Threonylcarbamoyl adenosine biosynthesis protein TsaE	-	K06925
Chr1_1_76	Phosphotransferase enzyme family	MA20_24090	K07102
Chr1_1_77	Nucleotidyl transferase	MA20_24100	K00992
Chr1_1_78	PD-(D/E)XK nuclease superfamily	addB	K16899
Chr1_1_79	PD-(D/E)XK nuclease superfamily	addA	K16898
Chr1_1_80	Belongs to the thioredoxin family	trxA	K03671
Chr1_1_81	-	-	-
Chr1_1_82	Protease subunit of a proteasome-like degradation complex believed to be a general protein degrading machinery	hslV	K01419
Chr1_1_83	this subunit has chaperone activity. The binding of ATP and its subsequent hydrolysis by HslU are essential for unfolding of protein substrates subsequently hydrolyzed by HslV. HslU recognizes the N-terminal part of its protein substrates and unfolds these before they are guided to HslV for hydrolysis	hslU	K03667
Chr1_1_84	Major Facilitator Superfamily	-	-
Chr1_1_85	Smr domain	smrA	-
Chr1_1_86	Murein transglycosylase	mltA	K08304
Chr1_1_87	Tim44	MA20_24770	-
Chr1_1_88	FxsA cytoplasmic membrane protein	fxsA	K07113
Chr1_1_89	One of the proteins required for the normal export of preproteins out of the cell cytoplasm. It is a molecular chaperone that binds to a subset of precursor proteins, maintaining them in a translocation-competent state. It also specifically binds to its receptor SecA	secB	K03071
Chr1_1_90	DNA polymerase III is a complex, multichain enzyme responsible for most of the replicative synthesis in bacteria. The epsilon subunit contain the editing function and is a proofreading 3'-5' exonuclease	dnaQ	K02342
Chr1_1_91	Catalyzes the phosphorylation of the 3'-hydroxyl group of dephosphocoenzyme A to form coenzyme A	coaE	K00859
Chr1_1_92	Involved in the biosynthesis of the chorismate, which leads to the biosynthesis of aromatic amino acids. Catalyzes the reversible NADPH linked reduction of 3-dehydroshikimate (DHSA) to yield shikimate (SA)	aroE	K00014
Chr1_1_93	Maf-like protein	maf	K06287
Chr1_1_94	Uncharacterised protein family (UPF0093)	MA20_24805	K08973
Chr1_1_95	Facilitates transcription termination by a mechanism that involves Rho binding to the nascent RNA, activation of Rho's RNA-dependent ATPase activity, and release of the mRNA from the DNA template	rho	K03628
Chr1_1_96	Exhibits a very high intrinsic GTPase hydrolysis rate. Involved in the addition of a carboxymethylaminomethyl (cmnm) group at the wobble position (U34) of certain tRNAs, forming tRNA- cmnm(5)s(2)U34	mnmE	K03650
Chr1_1_97	NAD-binding protein involved in the addition of a carboxymethylaminomethyl (cmnm) group at the wobble position (U34) of certain tRNAs, forming tRNA-cmnm(5)s(2)U34	gidA	K03495
Chr1_1_98	Specifically methylates the N7 position of guanine in position 527 of 16S rRNA	rsmG	K03501
Chr1_1_99	Chromosome partitioning protein ParA	parA	K03496
Chr1_1_100	ParB-like nuclease domain	parB	K03497
Chr1_1_101	Involved in the biosynthesis of porphyrin-containing compound	hemN	K02495
Chr1_1_102	Pyrophosphatase that catalyzes the hydrolysis of nucleoside triphosphates to their monophosphate derivatives, with a high preference for the non-canonical purine nucleotides XTP (xanthosine triphosphate), dITP (deoxyinosine triphosphate) and ITP. Seems to function as a house-cleaning enzyme that removes non-canonical purine nucleotides from the nucleotide pool, thus preventing their incorporation…	rdgB	K02428
Chr1_1_103	Phosphorolytic exoribonuclease that removes nucleotide residues following the -CCA terminus of tRNA and adds nucleotides to the ends of RNA molecules by using nucleoside diphosphates as substrates	rph	K00989
Chr1_1_104	Negative regulator of class I heat shock genes (grpE- dnaK-dnaJ and groELS operons). Prevents heat-shock induction of these operons	hrcA	K03705
Chr1_1_105	Participates actively in the response to hyperosmotic and heat shock by preventing the aggregation of stress-denatured proteins, in association with DnaK and GrpE. It is the nucleotide exchange factor for DnaK and may function as a thermosensor. Unfolded proteins bind initially to DnaJ	grpE	K03687
Chr1_1_106	that it carries out the mismatch recognition step. This protein has a weak ATPase activity	mutS	K03555
Chr1_1_107	Protein of unknown function (DUF563)	-	-
Chr1_1_108	catalyzes the oxidative decarboxylation of malate to form pyruvate	tme	K00029
Chr1_1_109	Catalyzes the phosphorylation of ribose at O-5 in a reaction requiring ATP and magnesium. The resulting D-ribose-5- phosphate can then be used either for sythesis of nucleotides, histidine, and tryptophan, or as a component of the pentose phosphate pathway	rbsK	K00852
Chr1_1_110	Has an important function as a repair enzyme for proteins that have been inactivated by oxidation. Catalyzes the reversible oxidation-reduction of methionine sulfoxide in proteins to methionine	msrA_2	K07304
Chr1_1_111	Branched-chain amino acid aminotransferase	-	-
Chr1_1_112	-	-	-
Chr1_1_113	Catalyzes the formation of 2-N(omega)-(L-arginino)succinate from L-citrulline and L-aspartate in arginine biosynthesis, AMP-forming	argG	K01940
Chr1_1_114	Catalyzes the anaerobic formation of alpha-ketobutyrate and ammonia from threonine in a two-step reaction. The first step involved a dehydration of threonine and a production of enamine intermediates (aminocrotonate), which tautomerizes to its imine form (iminobutyrate). Both intermediates are unstable and short- lived. The second step is the nonenzymatic hydrolysis of the enamine imine intermedi…	ilvA	K01754
Chr1_1_115	KR domain	-	K00019
Chr1_1_116	Hpt domain	-	-
Chr1_1_117	Sigma factor PP2C-like phosphatases	-	K07315
Chr1_1_118	NUDIX domain	-	K03574
Chr1_1_119	Redox regulated molecular chaperone. Protects both thermally unfolding and oxidatively damaged proteins from irreversible aggregation. Plays an important role in the bacterial defense system toward oxidative stress	hslO	K04083
Chr1_1_120	NUDIX domain	MA20_44635	K01529
Chr1_1_121	Probable RNA and SrmB- binding site of polymerase A	pcnB	K00970
Chr1_1_122	ABC transporter transmembrane region	abcT3	K18893
Chr1_1_123	ABC transporter transmembrane region	abcT3	K06147
Chr1_1_124	Belongs to the class I-like SAM-binding methyltransferase superfamily. RNA M5U methyltransferase family	rumA	K03215
Chr1_1_125	L,D-transpeptidase catalytic domain	-	-
Chr1_1_126	Cysteine-rich secretory protein family	-	-
Chr1_1_127	L,D-transpeptidase catalytic domain	-	K16291
Chr1_1_128	-	-	-
Chr1_1_129	Catalyzes the ferrous insertion into protoporphyrin IX	hemH	K01772
Chr1_1_130	COG0500 SAM-dependent methyltransferases	bioC	K02169
Chr1_1_131	Competence protein	comF	K02242
Chr1_1_132	Has a glutathione-disulfide oxidoreductase activity in the presence of NADPH and glutathione reductase. Reduces low molecular weight disulfides and proteins	grxC	K03676
Chr1_1_133	Carbon-nitrogen hydrolase	-	K01459
Chr1_1_134	helix_turn_helix multiple antibiotic resistance protein	-	K15973
Chr1_1_135	O-methyltransferase that catalyzes the 2 O-methylation steps in the ubiquinone biosynthetic pathway	ubiG	K00568
Chr1_1_136	Belongs to the peptidase S33 family	pip	K01259
Chr1_1_137	Bacterial extracellular solute-binding proteins, family 5 Middle	-	K02035
Chr1_1_138	Required for maturation of 30S ribosomal subunits	rimP	K09748
Chr1_1_139	Participates in both transcription termination and antitermination	nusA	K02600
Chr1_1_140	Protein of unknown function (DUF448)	MA20_23920	K07742
Chr1_1_141	One of the essential components for the initiation of protein synthesis. Protects formylmethionyl-tRNA from spontaneous hydrolysis and promotes its binding to the 30S ribosomal subunits. Also involved in the hydrolysis of GTP during the formation of the 70S ribosomal complex	infB	K02519
Chr1_1_142	Translation initiation factor 2	-	-
Chr1_1_143	Mutator mutT protein	mutT	K03574
Chr1_1_144	Catalyzes two activities which are involved in the cyclic version of arginine biosynthesis the synthesis of N- acetylglutamate from glutamate and acetyl-CoA as the acetyl donor, and of ornithine by transacetylation between N(2)-acetylornithine and glutamate	argJ	K00620
Chr1_1_145	peptidyl-prolyl isomerase	ppiC	K03769
Chr1_1_146	Part of the Sec protein translocase complex. Interacts with the SecYEG preprotein conducting channel. Has a central role in coupling the hydrolysis of ATP to the transfer of proteins into and across the cell membrane, serving both as a receptor for the preprotein-SecB complex and as an ATP-driven molecular motor driving the stepwise translocation of polypeptide chains across the membrane	secA	K03070
Chr1_1_147	-	-	-
Chr1_1_148	PBP superfamily domain	-	K02040
Chr1_1_149	RadC-like JAB domain	radC	K03630
Chr1_1_150	Putative phosphatase (DUF442)	-	-
Chr1_1_151	ATP binding to DnaK triggers the release of the substrate protein, thus completing the reaction cycle. Several rounds of ATP-dependent interactions between DnaJ, DnaK and GrpE are required for fully efficient folding. Also involved, together with DnaK and GrpE, in the DNA replication of plasmids through activation of initiation proteins	dnaJ	K03686
Chr1_1_152	Heat shock 70 kDa protein	dnaK	K04043
Chr1_1_153	2OG-Fe(II) oxygenase superfamily	alkB	K03919
Chr1_1_154	COG1682 ABC-type polysaccharide polyol phosphate export systems, permease component	-	K09688
Chr1_1_155	Inositol monophosphatase family	cysQ	K01082
Chr1_1_156	Cytidylyltransferase	kdsB	K00979
Chr1_1_157	Glycosyl transferase family 21	-	K07011
Chr1_1_158	Nucleotidyl transferase	galU	K00963
Chr1_1_159	GDP-mannose 4,6 dehydratase	galE	K01784
Chr1_1_160	Glycosyl transferases group 1	-	K00786
Chr1_1_161	Glycosyl transferase family 2	-	-
Chr1_1_162	Core-2/I-Branching enzyme	-	K00771
Chr1_1_163	Sulfotransferase	-	-
Chr1_1_164	Phosphoenolpyruvate-dependent sugar phosphotransferase system, EIIA 2	ptsN	K02806
Chr1_1_165	Required for dimerization of active 70S ribosomes into 100S ribosomes in stationary phase	hpf	K05808
Chr1_1_166	Branched-chain amino acid ATP-binding cassette transporter	lptB	K06861
Chr1_1_167	OstA-like protein	lptA	K09774
Chr1_1_168	Protein conserved in bacteria	-	K11719
Chr1_1_169	Belongs to the SIS family. GutQ KpsF subfamily	kdsD	K06041
Chr1_1_170	3'-5' exonuclease	rnd1	K03684
Chr1_1_171	PaaX-like protein	paaX	K02616
Chr1_1_172	Catalyzes the ring cleavage reaction in phenylacetate degradation and the formation of 3-hydroxyacyl-CoA from crotonyl-CoA	paaN	K02618
Chr1_1_173	Catalyzes the ring cleavage reaction in phenylacetate degradation and the formation of 3-hydroxyacyl-CoA from crotonyl-CoA	paaN	K02618
Chr1_1_174	Catalyzes the ring cleavage reaction in phenylacetate degradation and the formation of 3-hydroxyacyl-CoA from crotonyl-CoA	paaN	K02618
Chr1_1_175	Catalyzes the ring cleavage reaction in phenylacetate degradation and the formation of 3-hydroxyacyl-CoA from crotonyl-CoA	paaN	K02618
Chr1_1_176	Catalyzes the ring cleavage reaction in phenylacetate degradation and the formation of 3-hydroxyacyl-CoA from crotonyl-CoA	paaN	K02618
Chr1_1_177	Oxidoreductase FAD-binding domain	paaK	K02613
Chr1_1_178	Iron-sulfur cluster assembly protein	paaJ	K02612
Chr1_1_179	Phenylacetic acid catabolic protein	paaI	K02611
Chr1_1_180	Phenylacetic acid degradation B	paaB	K02610
Chr1_1_181	Phenylacetic acid catabolic protein	paaA	K02609
Chr1_1_182	Catalyzes the thiolytic cleavage of beta-ketoadipyl-CoA to succinate and acetyl-CoA	pcaF	K00680
Chr1_1_183	Bacterial transcriptional regulator	-	K13641
Chr1_1_184	ferredoxin	fdx	K04755
Chr1_1_185	COG1028 Dehydrogenases with different specificities (related to short-chain alcohol dehydrogenases)	-	K00059
Chr1_1_186	amino acid	-	K01999
Chr1_1_187	ABC transporter	-	K01996
Chr1_1_188	branched-chain amino acid	livG	K01995
Chr1_1_189	Belongs to the binding-protein-dependent transport system permease family	-	K01998
Chr1_1_190	Belongs to the binding-protein-dependent transport system permease family	-	K01997
Chr1_1_191	NIPSNAP family containing protein	-	-
Chr1_1_192	COG1028 Dehydrogenases with different specificities (related to short-chain alcohol dehydrogenases)	linC	K00034
Chr1_1_193	Trehalose utilisation	-	K09992
Chr1_1_194	Short-chain dehydrogenase reductase sdr	-	K00046
Chr1_1_195	Cytochrome P450	-	K07824
Chr1_1_196	Limonene-1,2-epoxide hydrolase	-	K10533
Chr1_1_197	DNA-binding transcription factor activity	-	K18906
Chr1_1_198	PFAM amidohydrolase 2	-	K03392
Chr1_1_199	Amidohydrolase family	-	K00466
Chr1_1_200	Cytochrome P450	-	K07824
Chr1_1_201	Reductase C-terminal	thcD	K00529
Chr1_1_202	NmrA-like family	MA20_24380	K00329
Chr1_1_203	Catalyzes the dephosphorylation of undecaprenyl diphosphate (UPP). Confers resistance to bacitracin	uppP	K06153
Chr1_1_204	Dihydroprymidine dehydrogenase domain II, 4Fe-4S cluster	gltD	K00266
Chr1_1_205	Glutathione-dependent formaldehyde-activating enzyme	-	-
Chr1_1_206	glutamate synthase	gltB	K00265
Chr1_1_207	Hint domain	-	K19511
Chr1_1_208	Peptidoglycan polymerase that catalyzes glycan chain elongation from lipid-linked precursors	mtgA	K03814
Chr1_1_209	Glutathione S-transferase, C-terminal domain	gst	K00799
Chr1_1_210	Domain of unknown function (DUF1730)	queG	K18979
Chr1_1_211	Hydantoinase/oxoprolinase N-terminal region	-	K01472
Chr1_1_212	Has an important function as a repair enzyme for proteins that have been inactivated by oxidation. Catalyzes the reversible oxidation-reduction of methionine sulfoxide in proteins to methionine	msrA	K07304
Chr1_1_213	This stereospecific enzymes reduces the R isomer of methionine sulfoxide while MsrA reduces the S form	msrB	K07305
Chr1_1_214	helix_turn_helix, arabinose operon control protein	-	K17736
Chr1_1_215	EamA-like transporter family	MA20_19820	K15269
Chr1_1_216	Cleaves peptides in various proteins in a process that requires ATP hydrolysis. Has a chymotrypsin-like activity. Plays a major role in the degradation of misfolded proteins	clpP	K01358
Chr1_1_217	Belongs to the bacterial histone-like protein family	hup	K03530
Chr1_1_218	Catalyzes the hydrolysis of the N-glycosidic bond of AMP to form adenine and ribose 5-phosphate. Involved in regulation of AMP concentrations	amn	K01241
Chr1_1_219	Belongs to the metallo-dependent hydrolases superfamily. Adenine deaminase family	ade	K01486
Chr1_1_220	lactoylglutathione lyase activity	-	-
Chr1_1_221	Class II Aldolase and Adducin N-terminal domain	-	K01628
Chr1_1_222	Fatty acid hydroxylase superfamily	-	K00258
Chr1_1_223	Gkycosyl transferase family 4 group	-	K00754
Chr1_1_224	RmlD substrate binding domain	-	K01784
Chr1_1_225	sugar transferase	wcaJ	K13012
Chr1_1_226	COG0451 Nucleoside-diphosphate-sugar epimerases	-	K00311
Chr1_1_227	Exopolysaccharide synthesis, ExoD	-	-
Chr1_1_228	Ion transport protein	ccaA	K08714
Chr1_1_229	Catalyzes the acyloin condensation reaction between C atoms 2 and 3 of pyruvate and glyceraldehyde 3-phosphate to yield 1-deoxy-D-xylulose-5-phosphate (DXP)	dxs	K01662
Chr1_1_230	Belongs to the FPP GGPP synthase family	ispA	K00795
Chr1_1_231	Bidirectionally degrades single-stranded DNA into large acid-insoluble oligonucleotides, which are then degraded further into small acid-soluble oligonucleotides	xseB	K03602
Chr1_1_232	Transcriptional regulatory protein, C terminal	petR	K07659
Chr1_1_233	helix_turn_helix multiple antibiotic resistance protein	petP	K06075
Chr1_1_234	Belongs to the class-IV pyridoxal-phosphate-dependent aminotransferase family	ilvE	K00826
Chr1_1_235	KR domain	-	K00059
Chr1_1_236	Required for both de novo synthesis of the corrin ring for the assimilation of exogenous corrinoids. Participates in the adenosylation of a variety of incomplete and complete corrinoids	cobO	K19221
Chr1_1_237	EamA-like transporter family	-	K15270
Chr1_1_238	Catalyzes the anti-1,4-elimination of the C-3 phosphate and the C-6 proR hydrogen from 5-enolpyruvylshikimate-3-phosphate (EPSP) to yield chorismate, which is the branch point compound that serves as the starting substrate for the three terminal pathways of aromatic amino acid biosynthesis. This reaction introduces a second double bond into the aromatic ring system	aroC	K01736
Chr1_1_239	Bacterial extracellular solute-binding protein	tbpA	K02064
Chr1_1_240	COG1178 ABC-type Fe3 transport system permease component	thiP	K02063
Chr1_1_241	Part of the ABC transporter complex ThiBPQ involved in thiamine import. Responsible for energy coupling to the transport system	thiQ	K02062
Chr1_1_242	Catalyzes the formation of 6,7-dimethyl-8- ribityllumazine by condensation of 5-amino-6-(D- ribitylamino)uracil with 3,4-dihydroxy-2-butanone 4-phosphate. This is the penultimate step in the biosynthesis of riboflavin	ribH2	K00794
Chr1_1_243	Putative FMN-binding domain	paiB	K07734
Chr1_1_244	Glutathione S-transferase, N-terminal domain	yibF	K00799
Chr1_1_245	Component of the ubiquinol-cytochrome c reductase complex (complex III or cytochrome b-c1 complex), which is a respiratory chain that generates an electrochemical potential coupled to ATP synthesis	petA	K00411
Chr1_1_246	Component of the ubiquinol-cytochrome c reductase complex (complex III or cytochrome b-c1 complex), which is a respiratory chain that generates an electrochemical potential coupled to ATP synthesis	petB	K00412
Chr1_1_247	Cytochrome C1 family	petC	K00413
Chr1_1_248	Uncharacterized protein family UPF0004	mtaB	K18707
Chr1_1_249	Catalyzes the stereoinversion of LL-2,6- diaminoheptanedioate (L,L-DAP) to meso-diaminoheptanedioate (meso- DAP), a precursor of L-lysine and an essential component of the bacterial peptidoglycan	dapF	K01778
Chr1_1_250	ChrR Cupin-like domain	chrR	K07167
Chr1_1_251	Belongs to the sigma-70 factor family. ECF subfamily	rpoE	K03088
Chr1_1_252	Flavin containing amine oxidoreductase	-	K06954
Chr1_1_253	Protein of unknown function (DUF1365)	-	K09701
Chr1_1_254	Mycolic acid cyclopropane synthetase	cfaS	K00574
Chr1_1_255	KR domain	-	K00540
Chr1_1_256	Predicted membrane protein (DUF2177)	-	-
Chr1_1_257	Cupin	-	-
Chr1_1_258	Catalyzes the formation of malonyl-CoA from malonate and CoA	-	K18661
Chr1_1_259	Sulfate permease family	sulP	K03321
Chr1_1_260	Belongs to the aldehyde dehydrogenase family	puuC	K00128
Chr1_1_261	Catalyzes the first of the two reduction steps in the elongation cycle of fatty acid synthesis	fabG	K00059
Chr1_1_262	-	-	-
Chr1_1_263	FAD binding domain	MA20_42420	K01823
Chr1_1_264	Catalyzes the sequential NAD-dependent oxidations of L- histidinol to L-histidinaldehyde and then to L-histidine	hisD2	K15509
Chr1_1_265	Thiamine pyrophosphate enzyme, N-terminal TPP binding domain	MA20_15000	K06034
Chr1_1_266	Sulfopyruvate decarboxylase subunit beta	MA20_15005	K13039
Chr1_1_267	FAD dependent oxidoreductase central domain	-	K00315
Chr1_1_268	ferredoxin oxidoreductase	MA20_06130	K04090
Chr1_1_269	helix_turn_helix ASNC type	MA20_06125	K03719
Chr1_1_270	Predicted membrane protein (DUF2061)	-	-
Chr1_1_271	Belongs to the zinc-containing alcohol dehydrogenase family. Class-III subfamily	adhI	K00121
Chr1_1_272	[2Fe-2S] binding domain	-	K07302
Chr1_1_273	Aldehyde oxidase and xanthine dehydrogenase, a/b hammerhead domain	iorB	K07303
Chr1_1_274	-	-	-
Chr1_1_275	Trimethylamine methyltransferase (MTTB)	-	K14083
Chr1_1_276	Pyridoxal-phosphate dependent enzyme	dpaL	K01751
Chr1_1_277	Involved in peptidolytic degradation of cyclic heptapeptide hepatotoxin microcystin (MC)	-	K19048
Chr1_1_278	COG3090 TRAP-type C4-dicarboxylate transport system small permease component	-	-
Chr1_1_279	Bacterial extracellular solute-binding protein, family 7	-	K11688
Chr1_1_280	Tripartite ATP-independent periplasmic transporter, DctM component	-	K11690
Chr1_1_281	FAD dependent oxidoreductase	-	K19746
Chr1_1_282	Helix-turn-helix XRE-family like proteins	-	K01895
Chr1_1_283	NIPSNAP	-	-
Chr1_1_284	Tripartite ATP-independent periplasmic transporters, DctQ component	-	K11689
Chr1_1_285	Tripartite ATP-independent periplasmic transporter, DctM component	-	K11690
Chr1_1_286	COG1638 TRAP-type C4-dicarboxylate transport system, periplasmic component	-	K11688
Chr1_1_287	NAD-binding of NADP-dependent 3-hydroxyisobutyrate dehydrogenase	-	K00042
Chr1_1_288	helix_turn_helix gluconate operon transcriptional repressor	-	K05799
Chr1_1_289	Thiamine pyrophosphate enzyme, central domain	-	K01652
Chr1_1_290	Aldehyde dehydrogenase family	-	K13877
Chr1_1_292	Phage integrase family	-	-
Chr1_1_293	-	-	-
Chr1_1_294	Helix-turn-helix domain	-	-
Chr1_1_296	HsdM N-terminal domain	hsdM	K03427
Chr1_1_297	Type I restriction modification DNA specificity domain	-	K01154
Chr1_1_298	-	-	-
Chr1_1_299	FRG	-	-
Chr1_1_300	Subunit R is required for both nuclease and ATPase activities, but not for modification	hsdR	K01153
Chr1_1_301	Helix-turn-helix XRE-family like proteins	-	K07729
Chr1_1_302	involved in chromosome partitioning	-	-
Chr1_1_303	-	-	-
Chr1_1_304	Phosphoesterase or phosphohydrolase	-	-
Chr1_1_305	-	-	-
Chr1_1_306	PFAM metallophosphoesterase	-	-
Chr1_1_307	-	-	-
Chr1_1_308	Protein of unknown function (DUF3037)	-	-
Chr1_1_310	-	-	-
Chr1_1_312	Bacterial mobilisation protein (MobC)	-	-
Chr1_1_313	Replication protein C N-terminal domain	-	K18996
Chr1_1_314	helix_turn _helix lactose operon repressor	-	K06145
Chr1_1_315	Winged helix DNA-binding domain	-	K09927
Chr1_1_316	racemase activity, acting on amino acids and derivatives	MA20_00660	K01780
Chr1_1_317	FAD dependent oxidoreductase	MA20_00655	K00285
Chr1_1_318	C4-dicarboxylate ABC transporter substrate-binding protein	-	K11688
Chr1_1_319	Tripartite ATP-independent periplasmic transporters, DctQ component	-	-
Chr1_1_320	Tripartite ATP-independent periplasmic transporter, DctM component	-	K11690
Chr1_1_321	Bile acid	-	K03453
Chr1_1_322	Allophanate hydrolase subunit 1	-	K06351
Chr1_1_323	Allophanate hydrolase subunit 2	MA20_13140	K01457
Chr1_1_324	Belongs to the UPF0271 (lamB) family	-	K07160
Chr1_1_326	Cyclic nucleotide-monophosphate binding domain	-	K02021
Chr1_1_327	Protein of unknown function (DUF3307)	-	-
Chr1_1_328	Adenylyl- / guanylyl cyclase, catalytic domain	-	K01768
Chr1_1_329	Repeats in polycystic kidney disease 1 (PKD1) and other proteins	-	K07483
Chr1_1_330	FecR protein	-	K07443
Chr1_1_331	Saccharopine dehydrogenase C-terminal domain	lys1	K00290
Chr1_1_332	transcriptional regulator	-	K03566
Chr1_1_333	Bacterial extracellular solute-binding protein	MA20_44770	K17321
Chr1_1_334	Belongs to the ABC transporter superfamily	MA20_44795	K02023
Chr1_1_335	ATPases associated with a variety of cellular activities	MA20_44790	K02023
Chr1_1_336	Binding-protein-dependent transport system inner membrane component	-	K17322
Chr1_1_337	Binding-protein-dependent transport system inner membrane component	MA20_44780	K17323
Chr1_1_338	Predicted small integral membrane protein (DUF2160)	-	-
Chr1_1_339	transcriptional regulator	-	K07737
Chr1_1_340	signal transduction N-terminal membrane component	-	-
Chr1_1_341	Key enzyme in the regulation of glycerol uptake and metabolism. Catalyzes the phosphorylation of glycerol to yield sn- glycerol 3-phosphate	glpK	K00864
Chr1_1_342	Belongs to the FAD-dependent glycerol-3-phosphate dehydrogenase family	glpD	K00111
Chr1_1_343	glyoxalase bleomycin resistance protein dioxygenase	-	K04750
Chr1_1_344	Catalyzes the oxidation of 3-carboxy-2-hydroxy-4- methylpentanoate (3-isopropylmalate) to 3-carboxy-4-methyl-2- oxopentanoate. The product decarboxylates to 4-methyl-2 oxopentanoate	leuB	K00052
Chr1_1_345	Endonuclease/Exonuclease/phosphatase family	-	K01083
Chr1_1_346	-	-	-
Chr1_1_347	Catalyzes the isomerization between 2-isopropylmalate and 3-isopropylmalate, via the formation of 2-isopropylmaleate	leuD	K01704
Chr1_1_348	Catalyzes the isomerization between 2-isopropylmalate and 3-isopropylmalate, via the formation of 2-isopropylmaleate	leuC	K01703
Chr1_1_349	Mechanosensitive ion channel	MA20_40450	K05802
Chr1_1_350	Functions as a ribosomal silencing factor. Interacts with ribosomal protein L14 (rplN), blocking formation of intersubunit bridge B8. Prevents association of the 30S and 50S ribosomal subunits and the formation of functional ribosomes, thus repressing translation	rsfS	K09710
Chr1_1_351	Specifically methylates the pseudouridine at position 1915 (m3Psi1915) in 23S rRNA	rlmH	K00783
Chr1_1_352	-	-	-
Chr1_1_353	Protein of unknown function, DUF599	-	-
Chr1_1_354	FAD linked oxidases, C-terminal domain	glcD	K00104
Chr1_1_355	FAD binding domain	glcE	K11472
Chr1_1_356	4Fe-4S dicluster domain	glcF	K11473
Chr1_1_357	Trypsin-like serine protease	blaSE	K04775
Chr1_1_358	Trypsin-like serine protease	-	K04775
Chr1_1_359	heat shock protein	ibpA	K04080
Chr1_1_360	PFAM YiaAB two helix domain protein	MA20_06245	-
Chr1_1_361	Phage shock protein A	MA20_06250	K03969
Chr1_1_362	WHG domain	-	-
Chr1_1_363	Catalyzes the formation of succinate from succinate semialdehyde	gabD	K00135
Chr1_1_364	alpha/beta hydrolase fold	-	K01432
Chr1_1_365	Major Facilitator Superfamily	-	-
Chr1_1_366	-	-	-
Chr1_1_367	-	-	-
Chr1_1_368	ATPase family associated with various cellular activities (AAA)	-	-
Chr1_1_370	-	-	-
Chr1_1_371	-	-	-
Chr1_1_372	Protein of unknown function (DUF1523)	-	-
Chr1_1_373	Core-2/I-Branching enzyme	-	K00771
Chr1_1_374	Sulfotransferase family	-	-
Chr1_1_375	GDSL-like Lipase/Acylhydrolase family	-	-
Chr1_1_376	-	-	-
Chr1_1_377	the 2 termini fold to resemble tRNA(Ala) and it encodes a tag peptide , a short internal open reading frame. During trans-translation Ala- aminoacylated tmRNA acts like a tRNA, entering the A-site of stalled ribosomes, displacing the stalled mRNA. The ribosome then switches to translate the ORF on the tmRNA	smpB	K03664
Chr1_1_378	Glutathione S-transferase	-	K00799
Chr1_1_379	Catalyzes the transfer of a sulfur ion to cyanide or to other thiol compounds	sseA	K01011
Chr1_1_380	Aminotransferase class I and II	tyrB	K00832
Chr1_1_381	Ammonium Transporter Family	amt_1	K03320
Chr1_1_382	at high nitrogen levels P-II prevents the phosphorylation of NR-I, the transcriptional activator of the glutamine synthetase gene (glnA)	glnK	K04751
Chr1_1_383	Transglycosylase	mrcB	K05366
Chr1_1_384	Phenazine biosynthesis-like protein	-	K06998
Chr1_1_385	ABC transporter transmembrane region	prsD	K06148
Chr1_1_386	HlyD membrane-fusion protein of T1SS	-	K02022
Chr1_1_387	YjgF/chorismate_mutase-like, putative endoribonuclease	-	K03809
Chr1_1_388	Glycerophosphoryl diester phosphodiesterase family	ugpQ	K01126
Chr1_1_389	Peptidogalycan biosysnthesis/recognition	MA20_36195	K09919
Chr1_1_390	Pterin 4 alpha carbinolamine dehydratase	phhB	K01724
Chr1_1_391	Mechanosensitive ion channel	mscS	K03442
Chr1_1_392	Redoxin	pmpA	K00428
Chr1_1_393	Reductase C-terminal	thcD	K00529
Chr1_1_394	Conserved hypothetical protein 95	rsmD	K08316
Chr1_1_395	Aminotransferase class I and II	lysN	K00837
Chr1_1_396	Methionine aminopeptidase	map	K01265
Chr1_1_397	Sugar fermentation stimulation protein	sfsA	K06206
Chr1_1_398	Probable molybdopterin binding domain	cinA1	K00953
Chr1_1_399	Acetyltransferase (GNAT) family	yobR	-
Chr1_1_400	Antioxidant protein with alkyl hydroperoxidase activity. Required for the reduction of the AhpC active site cysteine residues and for the regeneration of the AhpC enzyme activity	-	K01607
Chr1_1_401	OmpA family	-	K03286
Chr1_1_402	Bacterial regulatory helix-turn-helix protein, lysR family	-	K18900
Chr1_1_403	CorA-like Mg2+ transporter protein	-	K16074
Chr1_1_404	Catalyzes the formation of trans-2- enoyl-CoA from 2,4-dienoyl-CoA	fadH	K00219
Chr1_1_405	Acetyltransferase (GNAT) domain	-	K03830
Chr1_1_406	Accelerates the degradation of transcripts by removing pyrophosphate from the 5'-end of triphosphorylated RNA, leading to a more labile monophosphorylated state that can stimulate subsequent ribonuclease cleavage	nudH	K08311
Chr1_1_407	-	-	-
Chr1_1_408	COG0454 Histone acetyltransferase HPA2 and related acetyltransferases	-	K00680
Chr1_1_409	pfkB family carbohydrate kinase	pfkB	K00847
Chr1_1_410	DNA repair enzyme that has both DNA N-glycosylase activity and AP-lyase activity. The DNA N-glycosylase activity releases various damaged pyrimidines from DNA by cleaving the N- glycosidic bond, leaving an AP (apurinic apyrimidinic) site. The AP-lyase activity cleaves the phosphodiester bond 3' to the AP site by a beta-elimination, leaving a 3'-terminal unsaturated sugar and a product with a term…	nth	K10773
Chr1_1_411	6-O-methylguanine DNA methyltransferase, DNA binding domain	ada	K10778
Chr1_1_412	Glycine zipper	yiaD	K02557
Chr1_1_413	NADPH-dependent FMN reductase	-	K19784
Chr1_1_414	Glyoxalase/Bleomycin resistance protein/Dioxygenase superfamily	-	K01759
Chr1_1_415	N-terminal half of MaoC dehydratase	-	K09709
Chr1_1_416	FAD dependent oxidoreductase	goxB	K03153
Chr1_1_417	S-adenosyl-L-methionine-dependent methyltransferase	mnmC	K15461
Chr1_1_418	EamA-like transporter family	sam	K15270
Chr1_1_419	Transglycosylase SLT domain	slt	K08309
Chr1_1_420	Catalyzes the condensation of (S)-aspartate-beta- semialdehyde (S)-ASA and pyruvate to 4-hydroxy- tetrahydrodipicolinate (HTPA)	dapA	K01714
Chr1_1_421	Peptidase dimerisation domain	MA20_32355	K01451
Chr1_1_422	#NAME?	-	K00680
Chr1_1_423	DMSO reductase anchor subunit (DmsC)	dmsC	K07308
Chr1_1_424	4Fe-4S dicluster domain	ttrB	K00184
Chr1_1_425	Belongs to the prokaryotic molybdopterin-containing oxidoreductase family	psrA	K08357
Chr1_1_426	Phosphate acetyl/butaryl transferase	pta	K00625
Chr1_1_427	Belongs to the TPP enzyme family	xsc	K03852
Chr1_1_428	helix_turn_helix gluconate operon transcriptional repressor	tauR	K00375
Chr1_1_429	Glycine zipper 2TM domain	-	-
Chr1_1_430	Belongs to the class-III pyridoxal-phosphate-dependent aminotransferase family	tpa	K03851
Chr1_1_431	NMT1/THI5 like	tauA	K15551
Chr1_1_432	Part of the ABC transporter complex TauABC involved in taurine import. Responsible for energy coupling to the transport system	tauB	K10831
Chr1_1_433	Binding-protein-dependent transport system inner membrane component	tauC	K15552
Chr1_1_434	Belongs to the DEAD box helicase family	deaD	K05592
Chr1_1_435	helix_turn_helix multiple antibiotic resistance protein	-	-
Chr1_1_436	SOS response	-	K14160
Chr1_1_437	Nucleotidyltransferase DNA polymerase involved in DNA repair	imuB	K14161
Chr1_1_439	DNA polymerase involved in damage-induced mutagenesis and translesion synthesis (TLS). It is not the major replicative DNA polymerase	dnaE2	K14162
Chr1_1_440	AIR synthase related protein, C-terminal domain	selD	K01008
Chr1_1_441	Catalyzes the transfer of selenium from selenophosphate for conversion of 2-thiouridine to 2-selenouridine at the wobble position in tRNA	ybbB	K06917
Chr1_1_442	Ornithine cyclodeaminase/mu-crystallin family	-	K01750
Chr1_1_443	Phenazine biosynthesis-like protein	-	K07054
Chr1_1_444	helix_turn_helix, Arsenical Resistance Operon Repressor	-	K03892
Chr1_1_445	Glutathione-dependent formaldehyde-activating enzyme	-	-
Chr1_1_446	Protein of unknown function (FYDLN_acid)	MA20_24185	-
Chr1_1_447	Protein of unknown function DUF45	MA20_23375	K07043
Chr1_1_448	PFAM GCN5-related N-acetyltransferase	-	-
Chr1_1_449	FCD	mcbR	K13654
Chr1_1_450	-	-	-
Chr1_1_452	Acetyltransferase (GNAT) family	-	-
Chr1_1_453	Component of the acetyl coenzyme A carboxylase (ACC) complex. First, biotin carboxylase catalyzes the carboxylation of biotin on its carrier protein (BCCP) and then the CO(2) group is transferred by the carboxyltransferase to acetyl-CoA to form malonyl-CoA	accA	K01962
Chr1_1_454	LysE type translocator	MA20_02350	K11249
Chr1_1_455	helix_turn_helix ASNC type	-	K03719
Chr1_1_456	Belongs to the HpcH HpaI aldolase family	mcl1	K08691
Chr1_1_457	Domain of unknown function (DUF1611_N) Rossmann-like domain	-	-
Chr1_1_458	Belongs to the mandelate racemase muconate lactonizing enzyme family	ycjG	K19802
Chr1_1_459	Catalyzes the transamination of D-amino acids and their alpha-keto acids	dat	K00824
Chr1_1_460	Putative inner membrane exporter, YdcZ	-	K09936
Chr1_1_461	MaoC like domain	nodN	K01726
Chr1_1_462	Protein of unknown function (DUF1244)	MA20_03865	K09948
Chr1_1_463	5-carboxymethyl-2-hydroxymuconate isomerase	-	K01826
Chr1_1_464	N-formylglutamate amidohydrolase	-	K01458
Chr1_1_465	Belongs to the pyruvate kinase family	pyk	K00873
Chr1_1_466	-	-	-
Chr1_1_467	-	-	-
Chr1_1_468	Belongs to the bacterial ribosomal protein bL35 family	rpmI	K02916
Chr1_1_469	Binds directly to 23S ribosomal RNA and is necessary for the in vitro assembly process of the 50S ribosomal subunit. It is not involved in the protein synthesizing functions of that subunit	rplT	K02887
Chr1_1_470	Flavodoxin-like fold	-	K00358
Chr1_1_471	Bacterial regulatory proteins, tetR family	-	K13770
Chr1_1_472	Belongs to the class-II aminoacyl-tRNA synthetase family. Phe-tRNA synthetase alpha subunit type 1 subfamily	pheS	K01889
Chr1_1_473	glutamine amidotransferase	-	K01951
Chr1_1_474	depolymerase	-	K03932
Chr1_1_475	Belongs to the phenylalanyl-tRNA synthetase beta subunit family. Type 1 subfamily	pheT	K01890
Chr1_1_476	Nucleoside 2-deoxyribosyltransferase YtoQ	ytoQ	-
Chr1_1_477	Glutathione S-transferase, C-terminal domain	MA20_27820	K11209
Chr1_1_478	Channel that opens in response to stretch forces in the membrane lipid bilayer. May participate in the regulation of osmotic pressure changes within the cell	mscL	K03282
Chr1_1_479	Domain of unknown function (DUF1330)	-	-
Chr1_1_480	Transcriptional regulator, LysR family	-	K10918
Chr1_1_481	Belongs to the AlaDH PNT family	ald	K00259
Chr1_1_482	helix_turn_helix ASNC type	aldR	K03719
Chr1_1_483	HWE histidine kinase	-	K13924
Chr1_1_484	Belongs to the bacterial ribosomal protein bS21 family	rpsU	K02970
Chr1_1_485	COQ9	cOQ9	K18587
Chr1_1_486	ATPases associated with a variety of cellular activities	bioM	K16784
Chr1_1_487	Cobalt transport protein	bioN	K16783
Chr1_1_488	BioY family	bioY	K03523
Chr1_1_489	Thiolase, C-terminal domain	-	K00626
Chr1_1_490	AMP-binding enzyme	yhfT	K01897
Chr1_1_491	Alcohol dehydrogenase GroES-like domain	ppsC	K00344
Chr1_1_493	Ribonuclease T2 family	rns	K01166
Chr1_1_494	Protein of unknown function (DUF1013)	MA20_20925	K09987
Chr1_1_495	Endonuclease/Exonuclease/phosphatase family	-	-
Chr1_1_496	Pyridoxal-dependent decarboxylase, pyridoxal binding domain	speF	K01581
Chr1_1_497	May play a role in DNA repair. It seems to be involved in an RecBC-independent recombinational process of DNA repair. It may act with RecF and RecO	recR	K06187
Chr1_1_498	Binds to DNA and alters its conformation. May be involved in regulation of gene expression, nucleoid organization and DNA protection	ybaB	K09747
Chr1_1_499	DNA polymerase III is a complex, multichain enzyme responsible for most of the replicative synthesis in bacteria. This DNA polymerase also exhibits 3' to 5' exonuclease activity	dnaX	K02343
Chr1_1_500	Domain of unknown function (DUF202)	-	K00389
Chr1_1_501	Putative neutral zinc metallopeptidase	-	K07054
Chr1_1_502	transcriptional regulator	-	K18939
Chr1_1_503	Alpha beta hydrolase	-	-
Chr1_1_504	HAD-hyrolase-like	-	-
Chr1_1_505	5'-nucleotidase, C-terminal domain	-	K01119
Chr1_1_506	NADH pyrophosphatase-like rudimentary NUDIX domain	nudC	K03426
Chr1_1_507	oxidoreductase activity, acting on CH-OH group of donors	-	-
Chr1_1_508	Endonuclease Exonuclease Phosphatase	-	-
Chr1_1_509	Prephenate dehydratase	pheA	K04518
Chr1_1_510	Cytochrome c	cycM	K08738
Chr1_1_511	Bacterial extracellular solute-binding proteins, family 5 Middle	yejA	K13893
Chr1_1_512	Binding-protein-dependent transport system inner membrane component	yejB	K13894
Chr1_1_513	N-terminal TM domain of oligopeptide transport permease C	yejE	K13895
Chr1_1_514	Belongs to the ABC transporter superfamily	yejF	K13896
Chr1_1_515	Predicted integral membrane protein (DUF2189)	-	-
Chr1_1_516	-	-	-
Chr1_1_517	Isochorismatase family	-	K05993
Chr1_1_519	Bacterial regulatory helix-turn-helix protein, lysR family	-	K03566
Chr1_1_520	D-alanyl-D-alanine carboxypeptidase	dacF	K01286
Chr1_1_521	hydrolase	-	K07025
Chr1_1_522	Involved in the modulation of the specificity of the ClpAP-mediated ATP-dependent protein degradation	clpS	K06891
Chr1_1_523	Methyltransferase small domain	rsmC	K00564
Chr1_1_524	Enoyl-(Acyl carrier protein) reductase	bacC	K00076
Chr1_1_525	PAP2 superfamily	-	-
Chr1_1_526	Bacterial extracellular solute-binding protein, family 7	dctP_1	K11688
Chr1_1_527	Tripartite ATP-independent periplasmic transporters, DctQ component	-	-
Chr1_1_528	Tripartite ATP-independent periplasmic transporter, DctM component	-	K11690
Chr1_1_529	AMP-binding enzyme	-	K12508
Chr1_1_530	AMP-binding enzyme C-terminal domain	-	K04105
Chr1_1_531	Serine aminopeptidase, S33	MA20_22480	K01055
Chr1_1_532	Domain of unknown function (DUF309)	-	K09763
Chr1_1_533	Enoyl-CoA hydratase/isomerase	boxC	K15513
Chr1_1_534	benzoyl-CoA oxygenase	boxB	K15512
Chr1_1_535	Oxidoreductase NAD-binding domain	boxA	K15511
Chr1_1_536	Thioesterase superfamily	-	K01075
Chr1_1_537	Catalyzes the specific phosphorylation of the 3-hydroxyl group of shikimic acid using ATP as a cosubstrate	-	K15546
Chr1_1_538	3-hydroxyacyl-CoA dehydrogenase, C-terminal domain	-	K07516
Chr1_1_539	Bacterial extracellular solute-binding proteins, family 5 Middle	-	K02035
Chr1_1_540	Protein of unknown function (DUF2783)	-	-
Chr1_1_541	FAD binding domain	MA20_39380	K05712
Chr1_1_542	Metallo-beta-lactamase superfamily	MA20_39390	K05555
Chr1_1_543	Lactoylglutathione lyase and related lyases	-	K01297
Chr1_1_544	Fumarylacetoacetase N-terminal	fahA	K01555
Chr1_1_545	An oxygenase that acts to open the ring of homogentisate formingmaleylacetoacetate as part of the catabolism of L-tyrosine and L-phenylalanine	hmgA	K00451
Chr1_1_546	helix_turn_helix multiple antibiotic resistance protein	MA20_39375	K06075
Chr1_1_547	EamA-like transporter family	-	-
Chr1_1_548	NUBPL iron-transfer P-loop NTPase	mipZ	K03496
Chr1_1_549	HWE histidine kinase	-	K13924
Chr1_1_550	ATPases associated with a variety of cellular activities	-	K10834
Chr1_1_551	Transposase	-	K07487
Chr1_1_552	Ribosomal protein L31	rpmE	K02909
Chr1_1_553	This protein is located at the 30S-50S ribosomal subunit interface and may play a role in the structure and function of the aminoacyl-tRNA binding site	rplS	K02884
Chr1_1_554	Polyphosphate kinase 2 (PPK2)	ppk2	K00937
Chr1_1_555	Protein of unknown function (DUF465)	-	K09794
Chr1_1_556	Belongs to the RNA methyltransferase TrmD family	trmD	K00554
Chr1_1_557	-	-	-
Chr1_1_558	An accessory protein needed during the final step in the assembly of 30S ribosomal subunit, possibly for assembly of the head region. Probably interacts with S19. Essential for efficient processing of 16S rRNA. May be needed both before and after RbfA during the maturation of 16S rRNA. It has affinity for free ribosomal 30S subunits but not for 70S ribosomes	rimM	K02860
Chr1_1_560	-	-	-
Chr1_1_561	Nitroreductase family	bluB	K04719
Chr1_1_562	Belongs to the bacterial ribosomal protein bS16 family	rpsP	K02959
Chr1_1_563	chorismate mutase	tyrA	K04092
Chr1_1_565	COG1670 acetyltransferases, including N-acetylases of ribosomal proteins	-	K00676
Chr1_1_566	NIPSNAP	-	-
Chr1_1_567	Involved in targeting and insertion of nascent membrane proteins into the cytoplasmic membrane. Binds to the hydrophobic signal sequence of the ribosome-nascent chain (RNC) as it emerges from the ribosomes. The SRP-RNC complex is then targeted to the cytoplasmic membrane where it interacts with the SRP receptor FtsY. Interaction with FtsY leads to the transfer of the RNC complex to the Sec transl…	ffh	K03106
Chr1_1_568	-	-	-
Chr1_1_569	Bacterial regulatory helix-turn-helix protein, lysR family	-	K03566
Chr1_1_570	EamA-like transporter family	-	-
Chr1_1_571	helix_turn_helix, Arsenical Resistance Operon Repressor	sdpR	K03892
Chr1_1_572	Bacterial regulatory helix-turn-helix protein, lysR family	-	K03566
Chr1_1_573	function for this protein is to guide the assembly of the membrane sector of the ATPase enzyme complex	atpI	K02116
Chr1_1_574	it plays a direct role in the translocation of protons across the membrane	atpB	K02108
Chr1_1_575	F(1)F(0) ATP synthase produces ATP from ADP in the presence of a proton or sodium gradient. F-type ATPases consist of two structural domains, F(1) containing the extramembraneous catalytic core and F(0) containing the membrane proton channel, linked together by a central stalk and a peripheral stalk. During catalysis, ATP synthesis in the catalytic domain of F(1) is coupled via a rotary mechanism…	atpE	K02110
Chr1_1_576	Component of the F(0) channel, it forms part of the peripheral stalk, linking F(1) to F(0)	atpF2	K02109
Chr1_1_577	Component of the F(0) channel, it forms part of the peripheral stalk, linking F(1) to F(0)	atpF	K02109
Chr1_1_578	Trypsin-like serine protease	-	K04775
Chr1_1_579	FCD	pdhR	K05799
Chr1_1_580	-	-	-
Chr1_1_581	Required for chromosome condensation and partitioning	smc	K03529
Chr1_1_582	-	-	-
Chr1_1_584	Rhodanese Homology Domain	-	K00540
Chr1_1_585	Transglycosylase SLT domain	MA20_44755	K01238
Chr1_1_586	Converts cobyric acid to cobinamide by the addition of aminopropanol on the F carboxylic group	cobD	K02227
Chr1_1_587	Aminotransferase class I and II	cobC	K02225
Chr1_1_588	cheY-homologous receiver domain	-	-
Chr1_1_589	Glutathione S-transferase, C-terminal domain	yqjG	K07393
Chr1_1_590	-	-	-
Chr1_1_591	COG0697 Permeases of the drug metabolite transporter (DMT) superfamily	-	-
Chr1_1_592	Aminotransferase class I and II	patB	K14155
Chr1_1_593	Removes the formyl group from the N-terminal Met of newly synthesized proteins. Requires at least a dipeptide for an efficient rate of reaction. N-terminal L-methionine is a prerequisite for activity but the enzyme has broad specificity at other positions	def	K01462
Chr1_1_594	Removes the formyl group from the N-terminal Met of newly synthesized proteins. Requires at least a dipeptide for an efficient rate of reaction. N-terminal L-methionine is a prerequisite for activity but the enzyme has broad specificity at other positions	def_2	K01462
Chr1_1_595	Removes the formyl group from the N-terminal Met of newly synthesized proteins. Requires at least a dipeptide for an efficient rate of reaction. N-terminal L-methionine is a prerequisite for activity but the enzyme has broad specificity at other positions	def1	K01462
Chr1_1_596	Attaches a formyl group to the free amino group of methionyl-tRNA(fMet). The formyl group appears to play a dual role in the initiator identity of N-formylmethionyl-tRNA by promoting its recognition by IF2 and preventing the misappropriation of this tRNA by the elongation apparatus	fmt	K00604
Chr1_1_597	-	-	-
Chr1_1_598	UPF0126 domain	-	-
Chr1_1_599	Endonuclease that specifically degrades the RNA of RNA- DNA hybrids	rnhA	K03469
Chr1_1_600	Methyltransferase domain	-	K00599
Chr1_1_601	Protein of unknown function (DUF3429)	-	-
Chr1_1_602	LysE type translocator	MA20_04860	K05834
Chr1_1_603	Catalyzes the conversion of 1-hydroxy-2-methyl-2-(E)- butenyl 4-diphosphate (HMBPP) into a mixture of isopentenyl diphosphate (IPP) and dimethylallyl diphosphate (DMAPP). Acts in the terminal step of the DOXP MEP pathway for isoprenoid precursor biosynthesis	ispH	K03527
Chr1_1_604	helix_turn_helix multiple antibiotic resistance protein	pecS	K12262
Chr1_1_605	EamA-like transporter family	pecM	K15269
Chr1_1_606	response regulator	epsR	K19733
Chr1_1_607	NYN domain	MA20_36560	-
Chr1_1_608	7,8-dihydro-6-hydroxymethylpterin-pyrophosphokinase	folK	K00950
Chr1_1_609	Promotes RNA polymerase assembly. Latches the N- and C- terminal regions of the beta' subunit thereby facilitating its interaction with the beta and alpha subunits	rpoZ	K03060
Chr1_1_610	In eubacteria ppGpp (guanosine 3'-diphosphate 5-' diphosphate) is a mediator of the stringent response that coordinates a variety of cellular activities in response to changes in nutritional abundance	spoT	K01139
Chr1_1_611	DNA-directed RNA polymerase subunit omega	-	K09928
Chr1_1_612	Catalyzes the complicated ring closure reaction between the two acyclic compounds 1-deoxy-D-xylulose-5-phosphate (DXP) and 3-amino-2-oxopropyl phosphate (1-amino-acetone-3-phosphate or AAP) to form pyridoxine 5'-phosphate (PNP) and inorganic phosphate	pdxJ	K03474
Chr1_1_613	-	-	-
Chr1_1_614	Transfers the 4'-phosphopantetheine moiety from coenzyme A to a Ser of acyl-carrier-protein	acpS	K00997
Chr1_1_615	Signal peptidase I	lepB	K03100
Chr1_1_616	Digests double-stranded RNA. Involved in the processing of primary rRNA transcript to yield the immediate precursors to the large and small rRNAs (23S and 16S). Processes some mRNAs, and tRNAs when they are encoded in the rRNA operon. Processes pre- crRNA and tracrRNA of type II CRISPR loci if present in the organism	rnc	K03685
Chr1_1_617	An essential GTPase that binds both GDP and GTP, with rapid nucleotide exchange. Plays a role in 16S rRNA processing and 30S ribosomal subunit biogenesis and possibly also in cell cycle regulation and energy metabolism	era	K03595
Chr1_1_618	Protein of unknown function (DUF1491)	MA20_15690	-
Chr1_1_619	Involved in DNA repair and RecF pathway recombination	recO	K03584
Chr1_1_620	META domain	-	K03668
Chr1_1_621	transcriptional regulator	-	-
Chr1_1_622	-	-	-
Chr1_1_623	Acyl-CoA dehydrogenase, C-terminal domain	mcd	K14448
Chr1_1_624	Sulfite exporter TauE/SafE	-	K07090
Chr1_1_625	Helix-turn-helix	-	-
Chr1_1_626	Bacterial regulatory helix-turn-helix protein, lysR family	-	-
Chr1_1_627	-	-	-
Chr1_1_628	Involved in the gluconeogenesis. Catalyzes the conversion of oxaloacetate (OAA) to phosphoenolpyruvate (PEP) through direct phosphoryl transfer between the nucleoside triphosphate and OAA	pckA	K01610
Chr1_1_629	Transcriptional regulatory protein, C terminal	chvI	K14981
Chr1_1_630	Sensor N-terminal transmembrane domain	chvG	K14980
Chr1_1_631	HPr Serine kinase C-terminal domain	hprK	K06023
Chr1_1_632	Displays ATPase and GTPase activities	yvcJ	K06958
Chr1_1_633	PTS system fructose IIA component	manX	K02793
Chr1_1_634	PTS HPr component phosphorylation site	ptsH	K11189
Chr1_1_635	Phosphate acyltransferases	-	-
Chr1_1_636	3-hydroxyacyl-CoA dehydrogenase, NAD binding domain	bhbD	K00074
Chr1_1_637	-	-	-
Chr1_1_638	Electron transfer flavoprotein	etfA	K03522
Chr1_1_639	Electron transfer flavoprotein subunit beta	etfB	K03521
Chr1_1_640	Cobalamin adenosyltransferase	yvqK	K00798
Chr1_1_641	Hypoxia induced protein conserved region	-	-
Chr1_1_642	KR domain	vdlC	K00540
Chr1_1_643	Bacterial SH3 domain homologues	-	-
Chr1_1_644	Topoisomerase IV is essential for chromosome segregation. It relaxes supercoiled DNA. Performs the decatenation events required during the replication of a circular DNA molecule	parC	K02621
Chr1_1_645	Bacterial protein of unknown function (DUF898)	-	-
Chr1_1_646	Peptidase family M48	-	K07387
Chr1_1_647	Cytochrome P450	-	K00517
Chr1_1_648	-	-	-
Chr1_1_649	Elongation factor Tu C-terminal domain	tuf	K02358
Chr1_1_650	Putative rhamnosyl transferase	-	-
Chr1_1_651	Associated with arginine deiminase pathway genes	-	K00837
Chr1_1_652	Bacterial transferase hexapeptide (six repeats)	-	K18234
Chr1_1_653	-	-	-
Chr1_1_654	#NAME?	-	-
Chr1_1_655	-	-	-
Chr1_1_656	Essential subunit of the Sec protein translocation channel SecYEG. Clamps together the 2 halves of SecY. May contact the channel plug during translocation	secE	K03073
Chr1_1_657	Participates in transcription elongation, termination and antitermination	nusG	K02601
Chr1_1_658	Forms part of the ribosomal stalk which helps the ribosome interact with GTP-bound translation factors	rplK	K02867
Chr1_1_659	Binds directly to 23S rRNA. The L1 stalk is quite mobile in the ribosome, and is involved in E site tRNA release	rplA	K02863
Chr1_1_660	Glycosyl transferase family 2	-	-
Chr1_1_661	Forms part of the ribosomal stalk, playing a central role in the interaction of the ribosome with GTP-bound translation factors	rplJ	K02864
Chr1_1_662	Forms part of the ribosomal stalk which helps the ribosome interact with GTP-bound translation factors. Is thus essential for accurate translation	rplL	K02935
Chr1_1_663	DNA-dependent RNA polymerase catalyzes the transcription of DNA into RNA using the four ribonucleoside triphosphates as substrates	rpoB	K03043
Chr1_1_664	DNA-dependent RNA polymerase catalyzes the transcription of DNA into RNA using the four ribonucleoside triphosphates as substrates	rpoC	K03046
Chr1_1_665	Phenol hydroxylase, C-terminal dimerisation domain	-	K03380
Chr1_1_666	Putative rhamnosyl transferase	-	-
Chr1_1_667	EamA-like transporter family	-	K15270
Chr1_1_668	Putative rhamnosyl transferase	-	-
Chr1_1_670	Interacts with and stabilizes bases of the 16S rRNA that are involved in tRNA selection in the A site and with the mRNA backbone. Located at the interface of the 30S and 50S subunits, it traverses the body of the 30S subunit contacting proteins on the other side and probably holding the rRNA structure together. The combined cluster of proteins S8, S12 and S17 appears to hold together the shoulder…	rpsL	K02950
Chr1_1_671	One of the primary rRNA binding proteins, it binds directly to 16S rRNA where it nucleates assembly of the head domain of the 30S subunit. Is located at the subunit interface close to the decoding center, probably blocks exit of the E-site tRNA	rpsG	K02992
Chr1_1_672	Catalyzes the GTP-dependent ribosomal translocation step during translation elongation. During this step, the ribosome changes from the pre-translocational (PRE) to the post- translocational (POST) state as the newly formed A-site-bound peptidyl-tRNA and P-site-bound deacylated tRNA move to the P and E sites, respectively. Catalyzes the coordinated movement of the two tRNA molecules, the mRNA and…	fusA	K02355
Chr1_1_673	-	-	-
Chr1_1_674	Elongation factor Tu C-terminal domain	tuf	K02358
Chr1_1_675	Involved in the binding of tRNA to the ribosomes	rpsJ	K02946
Chr1_1_676	One of the primary rRNA binding proteins, it binds directly near the 3'-end of the 23S rRNA, where it nucleates assembly of the 50S subunit	rplC	K02906
Chr1_1_677	Forms part of the polypeptide exit tunnel	rplD	K02926
Chr1_1_678	One of the early assembly proteins it binds 23S rRNA. One of the proteins that surrounds the polypeptide exit tunnel on the outside of the ribosome. Forms the main docking site for trigger factor binding to the ribosome	rplW	K02892
Chr1_1_679	Protein of unknown function DUF262	-	-
Chr1_1_680	One of the primary rRNA binding proteins. Required for association of the 30S and 50S subunits to form the 70S ribosome, for tRNA binding and peptide bond formation. It has been suggested to have peptidyltransferase activity	rplB	K02886
Chr1_1_681	Protein S19 forms a complex with S13 that binds strongly to the 16S ribosomal RNA	rpsS	K02965
Chr1_1_682	The globular domain of the protein is located near the polypeptide exit tunnel on the outside of the subunit, while an extended beta-hairpin is found that lines the wall of the exit tunnel in the center of the 70S ribosome	rplV	K02890
Chr1_1_683	Binds the lower part of the 30S subunit head. Binds mRNA in the 70S ribosome, positioning it for translation	rpsC	K02982
Chr1_1_684	Binds 23S rRNA and is also seen to make contacts with the A and possibly P site tRNAs	rplP	K02878
Chr1_1_685	-	-	-
Chr1_1_686	Putative 2OG-Fe(II) oxygenase	-	-
Chr1_1_687	-	-	-
Chr1_1_689	Belongs to the universal ribosomal protein uL29 family	rpmC	K02904
Chr1_1_690	One of the primary rRNA binding proteins, it binds specifically to the 5'-end of 16S ribosomal RNA	rpsQ	K02961
Chr1_1_691	Binds to 23S rRNA. Forms part of two intersubunit bridges in the 70S ribosome	rplN	K02874
Chr1_1_692	One of the proteins that surrounds the polypeptide exit tunnel on the outside of the subunit	rplX	K02895
Chr1_1_693	This is 1 of the proteins that binds and probably mediates the attachment of the 5S RNA into the large ribosomal subunit, where it forms part of the central protuberance. In the 70S ribosome it contacts protein S13 of the 30S subunit (bridge B1b), connecting the 2 subunits	rplE	K02931
Chr1_1_694	Binds 16S rRNA, required for the assembly of 30S particles and may also be responsible for determining the conformation of the 16S rRNA at the A site	rpsN	K02954
Chr1_1_695	One of the primary rRNA binding proteins, it binds directly to 16S rRNA central domain where it helps coordinate assembly of the platform of the 30S subunit	rpsH	K02994
Chr1_1_696	This protein binds to the 23S rRNA, and is important in its secondary structure. It is located near the subunit interface in the base of the L7 L12 stalk, and near the tRNA binding site of the peptidyltransferase center	rplF	K02933
Chr1_1_697	This is one of the proteins that binds and probably mediates the attachment of the 5S RNA into the large ribosomal subunit, where it forms part of the central protuberance	rplR	K02881
Chr1_1_698	Located at the back of the 30S subunit body where it stabilizes the conformation of the head with respect to the body	rpsE	K02988
Chr1_1_699	Ribosomal protein L30	rpmD	K02907
Chr1_1_700	Acyltransferase family	-	-
Chr1_1_701	Ribosomal protein L15	rplO	K02876
Chr1_1_702	The central subunit of the protein translocation channel SecYEG. Consists of two halves formed by TMs 1-5 and 6-10. These two domains form a lateral gate at the front which open onto the bilayer between TMs 2 and 7, and are clamped together by SecE at the back. The channel is closed by both a pore ring composed of hydrophobic SecY resides and a short helix (helix 2A) on the extracellular side of …	secY	K03076
Chr1_1_703	Catalyzes the reversible transfer of the terminal phosphate group between ATP and AMP. Plays an important role in cellular energy homeostasis and in adenine nucleotide metabolism	adk	K00939
Chr1_1_704	Located at the top of the head of the 30S subunit, it contacts several helices of the 16S rRNA. In the 70S ribosome it contacts the 23S rRNA (bridge B1a) and protein L5 of the 50S subunit (bridge B1b), connecting the 2 subunits	rpsM	K02952
Chr1_1_705	Located on the platform of the 30S subunit, it bridges several disparate RNA helices of the 16S rRNA. Forms part of the Shine-Dalgarno cleft in the 70S ribosome	rpsK	K02948
Chr1_1_706	DNA-dependent RNA polymerase catalyzes the transcription of DNA into RNA using the four ribonucleoside triphosphates as substrates	rpoA	K03040
Chr1_1_707	Ribosomal protein L17	rplQ	K02879
Chr1_1_708	Domain present in PSD-95, Dlg, and ZO-1/2.	htrA2	K01362
Chr1_1_709	MgsA AAA+ ATPase C terminal	rarA	K07478
Chr1_1_710	Important for reducing fluoride concentration in the cell, thus reducing its toxicity	crcB	K06199
Chr1_1_711	Responsible for synthesis of pseudouridine from uracil	rluC	K06179
Chr1_1_712	haloacid dehalogenase-like hydrolase	ppaX	K01091
Chr1_1_713	ATP12 chaperone protein	-	K07556
Chr1_1_714	ABC transporter substrate-binding protein	bztA	K09969
Chr1_1_715	ABC transporter permease	bztB	K09970
Chr1_1_716	ABC transporter permease	bztC	K09971
Chr1_1_717	ATPases associated with a variety of cellular activities	bztD	K09972
Chr1_1_718	Phosphoglycerate mutase family	sixA	K08296
Chr1_1_719	COG1145 Ferredoxin	-	-
Chr1_1_720	Belongs to the acetylglutamate kinase family. ArgB subfamily	argB	K00930
Chr1_1_721	Necessary for normal cell division and for the maintenance of normal septation	engB	K03978
Chr1_1_722	MOSC N-terminal beta barrel domain	-	K07140
Chr1_1_723	Required for the insertion and or proper folding and or complex formation of integral membrane proteins into the membrane. Involved in integration of membrane proteins that insert both dependently and independently of the Sec translocase complex, as well as at least some lipoproteins. Aids folding of multispanning membrane proteins	yidC	K03217
Chr1_1_724	Putative diguanylate phosphodiesterase	-	K07093
Chr1_1_725	Catalyzes the ATP-dependent 2-thiolation of cytidine in position 32 of tRNA, to form 2-thiocytidine (s(2)C32). The sulfur atoms are provided by the cysteine cysteine desulfurase (IscS) system	ttcA	K14058
Chr1_1_726	-	-	-
Chr1_1_727	Could be involved in insertion of integral membrane proteins into the membrane	yidD	K08998
Chr1_1_728	RNaseP catalyzes the removal of the 5'-leader sequence from pre-tRNA to produce the mature 5'-terminus. It can also cleave other RNA substrates such as 4.5S RNA. The protein component plays an auxiliary but essential role in vivo by binding to the 5'-leader sequence and broadening the substrate specificity of the ribozyme	rnpA	K03536
Chr1_1_729	Belongs to the bacterial ribosomal protein bL34 family	rpmH	K02914
Chr1_1_730	SNARE associated Golgi protein	merA_1	-
Chr1_1_731	Belongs to the class-I pyridine nucleotide-disulfide oxidoreductase family	merA	K00520
Chr1_1_732	His Kinase A (phosphoacceptor) domain	regM	K02668
Chr1_1_733	HxlR-like helix-turn-helix	-	K03098
Chr1_1_734	Glutathione S-transferase, C-terminal domain	gst	K00799
Chr1_1_735	Putative lumazine-binding	-	K01821
Chr1_1_736	4-oxalocrotonate tautomerase	MA20_07840	K01821
Chr1_1_737	Nitronate monooxygenase	MA20_36475	K00459
Chr1_1_738	Glutathione-dependent formaldehyde-activating enzyme	-	-
Chr1_1_739	EamA-like transporter family	-	-
Chr1_1_740	COG0665 Glycine D-amino acid oxidases (deaminating)	dmgdh5	K00315
Chr1_1_741	LysR substrate binding domain	-	K04761
Chr1_1_742	Acyl transferase domain in polyketide synthase (PKS) enzymes.	-	-
Chr1_1_743	FGGY family of carbohydrate kinases, N-terminal domain	xylB	K00854
Chr1_1_744	Belongs to the xylose isomerase family	xylA	K01805
Chr1_1_745	Bacterial regulatory proteins, lacI family	-	K02529
Chr1_1_746	Ring hydroxylating alpha subunit (catalytic domain)	-	K00479
Chr1_1_747	Oxidoreductase FAD-binding domain	-	K00529
Chr1_1_748	COG2931 RTX toxins and related Ca2 -binding proteins	-	K07275
Chr1_1_749	Protein involved in biosynthesis of mitomycin antibiotics polyketide fumonisin	-	-
Chr1_1_750	HD phosphohydrolase	-	-
Chr1_1_751	Binding-protein-dependent transport system inner membrane component	tupB	K05773
Chr1_1_752	AAA domain, putative AbiEii toxin, Type IV TA system	-	K06857
Chr1_1_753	PBP superfamily domain	-	K05772
Chr1_1_754	-	-	-
Chr1_1_755	Biotin/lipoate A/B protein ligase family	-	K03524
Chr1_1_756	Binds and transfers iron-sulfur (Fe-S) clusters to target apoproteins. Can hydrolyze ATP	mrp	K03593
Chr1_1_757	Evidence 4 Homologs of previously reported genes of	-	-
Chr1_1_758	Cytochrome c	-	-
Chr1_1_759	4Fe-4S dicluster domain	-	K03388
Chr1_1_760	Protein of unknown function (DUF3305)	-	K03752
Chr1_1_761	Protein of unknown function (DUF3306)	-	-
Chr1_1_762	Nitrate reductase delta subunit	torD	K03533
Chr1_1_763	-	-	-
Chr1_1_764	Belongs to the prokaryotic molybdopterin-containing oxidoreductase family	fdhF	K00123
Chr1_1_765	4Fe-4S dicluster domain	fdhB	K00124
Chr1_1_766	Prokaryotic cytochrome b561	fdnI	K00127
Chr1_1_767	WD-40 repeat	-	K08738
Chr1_1_768	-	-	-
Chr1_1_769	Sigma-54 interaction domain	-	K02481
Chr1_1_770	Single cache domain 3	-	K02482
Chr1_1_773	cAMP-binding proteins - catabolite gene activator and regulatory subunit of cAMP-dependent protein kinases	ftrB	K13642
Chr1_1_774	nitrate nitrite transporter	narK	K02575
Chr1_1_775	Major facilitator Superfamily	-	K02575
Chr1_1_776	Belongs to the prokaryotic molybdopterin-containing oxidoreductase family	narZ	K00370
Chr1_1_777	nitrate reductase beta subunit	narH	K00371
Chr1_1_778	Nitrate reductase, delta subunit	narJ	K00373
Chr1_1_779	nitrate reductase, gamma subunit	narI	K00374
Chr1_1_780	Peptidylprolyl isomerase	-	K03769
Chr1_1_781	Hemerythrin HHE cation binding domain	-	-
Chr1_1_782	MoeA C-terminal region (domain IV)	-	K03750
Chr1_1_783	Protein of unknown function (DUF2478)	-	K09138
Chr1_1_784	-	-	-
Chr1_1_785	Spermidine putrescine ABC transporter substrate-binding protein	-	K11069
Chr1_1_786	TOBE domain	-	K11072
Chr1_1_787	Binding-protein-dependent transport system inner membrane component	-	K11071
Chr1_1_788	Binding-protein-dependent transport system inner membrane component	-	K11070
Chr1_1_789	Belongs to the short-chain dehydrogenases reductases (SDR) family	-	K00022
Chr1_1_790	Na+/H+ antiporter subunit	phaG	K05564
Chr1_1_791	Multiple resistance and pH regulation protein F (MrpF / PhaF)	phaF	K05563
Chr1_1_792	Na+/H+ ion antiporter subunit	-	K05562
Chr1_1_793	Proton-conducting membrane transporter	phaD	K05561
Chr1_1_794	NADH-ubiquinone/plastoquinone oxidoreductase chain 4L	phaC	K05560
Chr1_1_795	Subunit A of antiporter complex involved in resistance to high concentrations of Na , K , Li and or alkali	phaAB	K05559
Chr1_1_796	Zinc-binding dehydrogenase	-	K00344
Chr1_1_797	EamA-like transporter family	-	K15270
Chr1_1_798	Carbon monoxide dehydrogenase	coxG	K09386
Chr1_1_799	ABC transporter ATP-binding protein	hndI	K01990
Chr1_1_800	ABC-2 type transporter	yadH	K01992
Chr1_1_801	Peptidase family S49	sohB	K04774
Chr1_1_802	-	-	-
Chr1_1_803	Sodium/calcium exchanger protein	-	K07301
Chr1_1_804	KR domain	ptr1	K00540
Chr1_1_805	The UvrABC repair system catalyzes the recognition and processing of DNA lesions. UvrC both incises the 5' and 3' sides of the lesion. The N-terminal half is responsible for the 3' incision and the C-terminal half is responsible for the 5' incision	uvrC	K03703
Chr1_1_806	Belongs to the CDP-alcohol phosphatidyltransferase class-I family	pgsA	K00995
Chr1_1_807	Involved in sulfur transfer in the conversion of molybdopterin precursor Z to molybdopterin	moaD	K03636
Chr1_1_808	MoaE protein	moaE	K03635
Chr1_1_809	Universal stress protein family	-	K06149
Chr1_1_810	-	-	-
Chr1_1_811	OmpA family	-	K03286
Chr1_1_812	Catalyzes the prenylation of para-hydroxybenzoate (PHB) with an all-trans polyprenyl group. Mediates the second step in the final reaction sequence of ubiquinone-8 (UQ-8) biosynthesis, which is the condensation of the polyisoprenoid side chain with PHB, generating the first membrane-bound Q intermediate 3- octaprenyl-4-hydroxybenzoate	ubiA	K03179
Chr1_1_813	Specifically methylates the N3 position of the uracil ring of uridine 1498 (m3U1498) in 16S rRNA. Acts on the fully assembled 30S ribosomal subunit	rsmE	K09761
Chr1_1_814	-	-	-
Chr1_1_815	Glutamate-cysteine ligase family 2(GCS2)	gshA	K01919
Chr1_1_816	Lysine exporter protein (LYSE YGGA)	-	K05835
Chr1_1_817	Has an important function as a repair enzyme for proteins that have been inactivated by oxidation. Catalyzes the reversible oxidation-reduction of methionine sulfoxide in proteins to methionine	-	K07304
Chr1_1_818	Catalyzes the transfer of an acyl group from acyl- phosphate (acyl-PO(4)) to glycerol-3-phosphate (G3P) to form lysophosphatidic acid (LPA). This enzyme utilizes acyl-phosphate as fatty acyl donor, but not acyl-CoA or acyl-ACP	plsY	K08591
Chr1_1_819	Catalyzes the reversible hydrolysis of the amide bond within dihydroorotate. This metabolic intermediate is required for the biosynthesis of pyrimidine nucleotides	pyrC	K01465
Chr1_1_820	-	-	-
Chr1_1_821	-	-	-
Chr1_1_822	Belongs to the ATCase OTCase family	pyrB	K00609
Chr1_1_823	Uracil DNA glycosylase superfamily	udgA	K02334
Chr1_1_824	LysE type translocator	-	K05834
Chr1_1_825	May be involved in the biosynthesis of molybdopterin	moaB	K03638
Chr1_1_826	HlyD family secretion protein	-	K02005
Chr1_1_827	Belongs to the resistance-nodulation-cell division (RND) (TC 2.A.6) family	-	K03296
Chr1_1_828	Disulphide bond corrector protein DsbC	-	K08344
Chr1_1_829	Belongs to the UPF0301 (AlgH) family	MA20_18155	K07735
Chr1_1_830	Required for the formation of a threonylcarbamoyl group on adenosine at position 37 (t(6)A37) in tRNAs that read codons beginning with adenine	-	K07566
Chr1_1_831	Acetyl-CoA dehydrogenase C-terminal like	-	K00798
Chr1_1_832	Metallo-beta-lactamase superfamily	-	K01069
Chr1_1_833	-	-	-
Chr1_1_834	Bacterial aa3 type cytochrome c oxidase subunit IV	-	-
Chr1_1_835	-	-	-
Chr1_1_836	Branched-chain amino acid transport protein (AzlD)	-	-
Chr1_1_837	AzlC protein	azlC	-
Chr1_1_838	Required for formate dehydrogenase (FDH) activity. Acts as a sulfur carrier protein that transfers sulfur from IscS to the molybdenum cofactor prior to its insertion into FDH	fdhD	K02379
Chr1_1_839	Transfers a GMP moiety from GTP to Mo-molybdopterin (Mo- MPT) cofactor (Moco or molybdenum cofactor) to form Mo- molybdopterin guanine dinucleotide (Mo-MGD) cofactor	mobA	K03752
Chr1_1_840	Molybdopterin-guanine dinucleotide biosynthesis	mobB	K03753
Chr1_1_841	MoeA C-terminal region (domain IV)	moeA	K03750
Chr1_1_842	COG0454 Histone acetyltransferase HPA2 and related acetyltransferases	-	K03826
Chr1_1_843	-	-	-
Chr1_1_844	Necessary for efficient RNA polymerase transcription elongation past template-encoded arresting sites. The arresting sites in DNA have the property of trapping a certain fraction of elongating RNA polymerases that pass through, resulting in locked ternary complexes. Cleavage of the nascent transcript by cleavage factors such as GreA or GreB allows the resumption of elongation from the new 3'termi…	greA	K03624
Chr1_1_845	Glyoxalase/Bleomycin resistance protein/Dioxygenase superfamily	-	-
Chr1_1_846	helix_turn_helix, mercury resistance	soxR	K13639
Chr1_1_847	electron transfer flavoprotein-ubiquinone oxidoreductase	etf	K00311
Chr1_1_848	Tetratricopeptide repeats	MA20_42300	K12600
Chr1_1_849	Catalyzes the phosphorylation of the position 2 hydroxy group of 4-diphosphocytidyl-2C-methyl-D-erythritol	ispE	K00919
Chr1_1_850	Belongs to the FPP GGPP synthase family	ispB	K02523
Chr1_1_851	Putative prokaryotic signal transducing protein	MA20_42240	-
Chr1_1_852	Methyltransferase small domain	yfiC	K00599
Chr1_1_853	Protein of unknown function (DUF465)	-	-
Chr1_1_854	EamA-like transporter family	-	-
Chr1_1_855	Bacterial regulatory helix-turn-helix protein, lysR family	-	K03566
Chr1_1_857	KR domain	phbB	K00023
Chr1_1_858	Catalyzes the synthesis of acetoacetyl coenzyme A from two molecules of acetyl coenzyme A. It can also act as a thiolase, catalyzing the reverse reaction and generating two-carbon units from the four-carbon product of fatty acid oxidation	phbA	K00626
Chr1_1_859	Putative diguanylate phosphodiesterase	yfgF	K03320
Chr1_1_860	Methyladenine glycosylase	tag	K01246
Chr1_1_861	One of the primary rRNA binding proteins, it binds directly to 16S rRNA where it nucleates assembly of the body of the 30S subunit	rpsD	K02986
Chr1_1_862	Catalyzes the formation of L-histidinol phosphate from imidazole-acetol phosphate and glutamate in histidine biosynthesis	hisC	K00817
Chr1_1_863	Dual function enzyme catalyzes the formation of 4-hydroxyphenylpyruvate from prephenate and the formation of tyrosine from arogenate	tyrC	K00220
Chr1_1_864	Extensin-like protein C-terminus	-	-
Chr1_1_865	Uncharacterized protein conserved in bacteria (DUF2125)	-	-
Chr1_1_866	Catalyzes the cleavage of glutathione into 5-oxo-L- proline and a Cys-Gly dipeptide. Acts specifically on glutathione, but not on other gamma-glutamyl peptides	chaC	K07232
Chr1_1_867	MotA TolQ ExbB proton channel family	MA20_18055	-
Chr1_1_868	Flagellar motor protein	motB	K02557
Chr1_1_869	Peptidase family M23	-	K19304
Chr1_1_870	ATPase and specificity subunit of the ClpA-ClpP ATP dependent serine protease	clpA	K03694
Chr1_1_871	Thiolesterase that catalyzes the hydrolysis of S-D- lactoyl-glutathione to form glutathione and D-lactic acid	gloB	K01069
Chr1_1_872	COG0500 SAM-dependent methyltransferases	-	K00599
Chr1_1_873	Protein of unknown function (DUF3775)	-	-
Chr1_1_874	F(1)F(0) ATP synthase produces ATP from ADP in the presence of a proton or sodium gradient. F-type ATPases consist of two structural domains, F(1) containing the extramembraneous catalytic core and F(0) containing the membrane proton channel, linked together by a central stalk and a peripheral stalk. During catalysis, ATP synthesis in the catalytic domain of F(1) is coupled via a rotary mechanism…	atpH	K02113
Chr1_1_875	Produces ATP from ADP in the presence of a proton gradient across the membrane. The alpha chain is a regulatory subunit	atpA	K02111
Chr1_1_876	Produces ATP from ADP in the presence of a proton gradient across the membrane. The gamma chain is believed to be important in regulating ATPase activity and the flow of protons through the CF(0) complex	atpG	K02115
Chr1_1_877	Produces ATP from ADP in the presence of a proton gradient across the membrane. The catalytic sites are hosted primarily by the beta subunits	atpD	K02112
Chr1_1_878	Produces ATP from ADP in the presence of a proton gradient across the membrane	atpC	K02114
Chr1_1_879	H-type lectin domain	-	-
Chr1_1_880	Involved in the biosynthesis of the central metabolite phospho-alpha-D-ribosyl-1-pyrophosphate (PRPP) via the transfer of pyrophosphoryl group from ATP to 1-hydroxyl of ribose-5-phosphate (Rib-5-P)	prs	K00948
Chr1_1_881	DSBA-like thioredoxin domain	nahD	K01061
Chr1_1_882	alpha/beta hydrolase fold	-	K19311
Chr1_1_883	Beta-eliminating lyase	ltaE	K01620
Chr1_1_884	Belongs to the UPF0260 family	MA20_15575	K09160
Chr1_1_885	Belongs to the ribF family	ribF	K11753
Chr1_1_886	N-terminal half of MaoC dehydratase	phaJ	K17865
Chr1_1_887	Haloacid dehalogenase-like hydrolase	MA20_05625	K01101
Chr1_1_889	Inorganic pyrophosphatase	ppaC	K15986
Chr1_1_890	YjbR	-	-
Chr1_1_891	Putative PD-(D/E)XK phosphodiesterase (DUF2161)	MA20_28540	-
Chr1_1_892	Binds to Cpn60 in the presence of Mg-ATP and suppresses the ATPase activity of the latter	groS	K04078
Chr1_1_893	Prevents misfolding and promotes the refolding and proper assembly of unfolded polypeptides generated under stress conditions	groL	K04077
Chr1_1_894	response regulator	MA20_29145	K02485
Chr1_1_895	His Kinase A (phosphoacceptor) domain	-	K05962
Chr1_1_896	trehalose maltose binding protein	-	K02027
Chr1_1_897	Histidine kinase-like ATPases	-	K05962
Chr1_1_898	cheY-homologous receiver domain	-	K13599
Chr1_1_899	EamA-like transporter family	-	K15268
Chr1_1_900	NUDIX domain	-	K03574
Chr1_1_901	Alpha/beta hydrolase family	-	K01046
Chr1_1_902	Amidohydrolase family	-	K06162
Chr1_1_903	Catalyzes the ATP-dependent conversion of 5- aminoimidazole ribonucleotide (AIR) and HCO(3)(-) to N5- carboxyaminoimidazole ribonucleotide (N5-CAIR)	purK	K01589
Chr1_1_904	Catalyzes the conversion of N5-carboxyaminoimidazole ribonucleotide (N5-CAIR) to 4-carboxy-5-aminoimidazole ribonucleotide (CAIR)	purE	K01588
Chr1_1_905	Protein of unknown function (DUF465)	MA20_03740	-
Chr1_1_906	Belongs to the small heat shock protein (HSP20) family	hspH	K04080
Chr1_1_907	Protein of unknown function (DUF1150)	-	-
Chr1_1_908	Catalyzes the synthesis of activated sulfate	cysC	K00958
Chr1_1_909	Belongs to the class-II pyridine nucleotide-disulfide oxidoreductase family	trxB	K00384
Chr1_1_910	helix_turn_helix ASNC type	lrp	K03719
Chr1_1_911	Hint domain	-	K19511
Chr1_1_912	-	-	-
Chr1_1_913	Belongs to the multicopper oxidase YfiH RL5 family	yfiH	K05810
Chr1_1_914	Putative S-adenosyl-L-methionine-dependent methyltransferase	MA20_05390	K18164
Chr1_1_915	Transfers the N-acyl diglyceride group on what will become the N-terminal cysteine of membrane lipoproteins	lgt	K13292
Chr1_1_916	protein conserved in bacteria	MA20_05375	K09806
Chr1_1_917	Putative bacterial sensory transduction regulator	MA20_05485	-
Chr1_1_918	Catalyzes the reduction of 1-pyrroline-5-carboxylate (PCA) to L-proline	proC	K00286
Chr1_1_919	Putative tRNA binding domain	csaA	K06878
Chr1_1_920	D-isomer specific 2-hydroxyacid dehydrogenase, catalytic domain	gyaR2	K00050
Chr1_1_921	Domain present in phytochromes and cGMP-specific phosphodiesterases.	-	K02356
Chr1_1_922	Thymidine kinase	tdk	K00857
Chr1_1_923	-	-	-
Chr1_1_924	differs from 3-oxoacyl-(acyl carrier protein) synthase I and II in that it utilizes CoA thioesters as primers rather than acyl-ACPs	fabH_2	K16872
Chr1_1_925	Type IV pili methyl-accepting chemotaxis transducer N-term	-	-
Chr1_1_926	Belongs to the CarB family	carB	K01955
Chr1_1_927	hydrolases or acyltransferases (alpha beta hydrolase superfamily)	-	K01175
Chr1_1_928	-	-	-
Chr1_1_929	Protein of unknown function (DUF817)	-	-
Chr1_1_930	AraC-like ligand binding domain	-	K01607
Chr1_1_931	Bacterial regulatory proteins, tetR family	-	-
Chr1_1_932	KR domain	-	K07124
Chr1_1_933	Phasin protein	-	-
Chr1_1_934	Catalyzes the reversible interconversion of serine and glycine with tetrahydrofolate (THF) serving as the one-carbon carrier. This reaction serves as the major source of one-carbon groups required for the biosynthesis of purines, thymidylate, methionine, and other important biomolecules. Also exhibits THF- independent aldolase activity toward beta-hydroxyamino acids, producing glycine and aldehyd…	glyA	K00600
Chr1_1_935	Involved in the regulation of the intracellular balance of NAD and NADP, and is a key enzyme in the biosynthesis of NADP. Catalyzes specifically the phosphorylation on 2'-hydroxyl of the adenosine moiety of NAD to yield NADP	nadK	K00858
Chr1_1_936	CsbD-like	csbD	-
Chr1_1_937	PrpE from Ralstonia solanacearum can produce acetyl-, propionyl-, butyryl- and acrylyl-coenzyme A, and Salmonella enterica produces propionyl- and butyryl-coenzyme A	prpE	K01908
Chr1_1_938	Malic enzyme, NAD binding domain	dme	K00029
Chr1_1_939	This enzyme scavenges exogenous and endogenous cytidine and 2'-deoxycytidine for UMP synthesis	cdd	K01489
Chr1_1_940	The enzymes which catalyze the reversible phosphorolysis of pyrimidine nucleosides are involved in the degradation of these compounds and in their utilization as carbon and energy sources, or in the rescue of pyrimidine bases for nucleotide synthesis	deoA	K00758
Chr1_1_941	Phosphotransfer between the C1 and C5 carbon atoms of pentose	deoB	K01839
Chr1_1_942	Catalyzes the conversion of uracil and 5-phospho-alpha- D-ribose 1-diphosphate (PRPP) to UMP and diphosphate	upp	K00761
Chr1_1_943	Sporulation related domain	-	-
Chr1_1_944	GDSL-like Lipase/Acylhydrolase family	-	K10804
Chr1_1_945	-	-	-
Chr1_1_946	AMP-binding enzyme C-terminal domain	MA20_29420	K00666
Chr1_1_947	COG0697 Permeases of the drug metabolite transporter (DMT) superfamily	-	K15270
Chr1_1_948	Sulfotransferase family	-	K07491
Chr1_1_949	Transcriptional	-	-
Chr1_1_950	EamA-like transporter family	-	K07790
Chr1_1_951	Amidohydrolase family	codAch2	K01485
Chr1_1_952	3-hydroxyacyl-CoA dehydrogenase, NAD binding domain	fadJ	K01782
Chr1_1_953	Catalyzes the synthesis of acetoacetyl coenzyme A from two molecules of acetyl coenzyme A. It can also act as a thiolase, catalyzing the reverse reaction and generating two-carbon units from the four-carbon product of fatty acid oxidation	fadA	K00626
Chr1_1_954	Belongs to the GST superfamily	MA20_04615	K00799
Chr1_1_955	Acyl-CoA dehydrogenase, C-terminal domain	fadE	K00255
Chr1_1_956	-	-	-
Chr1_1_957	Acetyl-CoA dehydrogenase C-terminal like	MA20_19860	K00249
Chr1_1_958	helix_turn_helix, mercury resistance	-	K06042
Chr1_1_959	Homeodomain-like domain	-	K19731
Chr1_1_961	helix_turn_helix, mercury resistance	-	K08365
Chr1_1_962	Thioesterase superfamily	MA20_04725	K02614
Chr1_1_963	Thioesterase superfamily	-	-
Chr1_1_964	MatE	dinF	K03327
Chr1_1_965	ArsC family	arsC	K00537
Chr1_1_966	Catalyzes the conversion of dihydroorotate to orotate with quinone as electron acceptor	pyrD	K00254
Chr1_1_967	Domain of unknown function (DUF1330)	MA20_23360	-
Chr1_1_968	Protein of unknown function (DUF952)	MA20_22095	K12979
Chr1_1_969	Belongs to the 5'-nucleotidase family	MA20_07595	K11751
Chr1_1_971	helix_turn_helix, arabinose operon control protein	-	K07720
Chr1_1_972	dienelactone hydrolase	-	-
Chr1_1_973	SOS response associated peptidase (SRAP)	MA20_42060	K05696
Chr1_1_974	PFAM blue (type 1) copper domain protein	-	-
Chr1_1_975	transcriptional regulator	-	K03566
Chr1_1_976	Acyl-CoA dehydrogenase, middle domain	gcdH	K00252
Chr1_1_977	Transketolase, pyrimidine binding domain	-	K11381
Chr1_1_978	Belongs to the mandelate racemase muconate lactonizing enzyme family	dgoD	K01631
Chr1_1_979	Alcohol dehydrogenase GroES-like domain	-	K00121
Chr1_1_980	Sugar (and other) transporter	tetA	K08151
Chr1_1_981	Adenylosuccinate lyase C-terminus	pcaB	K01857
Chr1_1_982	Carboxymuconolactone decarboxylase family	pcaC	K01607
Chr1_1_983	Serine aminopeptidase, S33	pcaD	K01055
Chr1_1_984	Endonuclease/Exonuclease/phosphatase family	-	-
Chr1_1_985	Pyridoxal-phosphate dependent enzyme	tdcB	K01754
Chr1_1_986	alpha/beta hydrolase fold	-	K16264
Chr1_1_987	Haloacid dehalogenase-like hydrolase	dehII	K01560
Chr1_1_988	Peptidyl-prolyl cis-trans	slyD	K01802
Chr1_1_989	-	-	-
Chr1_1_990	Putative RNA methylase family UPF0020	rlmL	K07444
Chr1_1_992	Enoyl- acyl-carrier-protein reductase NADH	fabI	K00208
Chr1_1_993	catalyzes a condensation reaction in fatty acid biosynthesis addition of an acyl acceptor of two carbons from malonyl-ACP	fabB	K00647
Chr1_1_994	Necessary for the introduction of cis unsaturation into fatty acids. Catalyzes the dehydration of (3R)-3-hydroxydecanoyl- ACP to E-(2)-decenoyl-ACP and then its isomerization to Z-(3)- decenoyl-ACP. Can catalyze the dehydratase reaction for beta- hydroxyacyl-ACPs with saturated chain lengths up to 16 0, being most active on intermediate chain length	fabA	K01716
Chr1_1_995	Ferric uptake regulation protein	fur	K09826
Chr1_1_996	transcriptional regulator	-	K09681
Chr1_1_997	Phytanoyl-CoA dioxygenase (PhyH)	-	-
Chr1_1_998	Fatty acid hydroxylase superfamily	-	K00258
Chr1_1_999	-	-	-
Chr1_1_1000	Catalyzes the methylthiolation of N6- (dimethylallyl)adenosine (i(6)A), leading to the formation of 2- methylthio-N6-(dimethylallyl)adenosine (ms(2)i(6)A) at position 37 in tRNAs that read codons beginning with uridine	miaB	K06168
Chr1_1_1001	OmpA family	-	K03286
Chr1_1_1002	chlorophyll binding	-	-
Chr1_1_1003	PhoH-like protein	phoH	K06217
Chr1_1_1004	Single strand-specific metallo-endoribonuclease involved in late-stage 70S ribosome quality control and in maturation of the 3' terminus of the 16S rRNA	ybeY	K07042
Chr1_1_1005	Transporter associated domain	tlyC	K06189
Chr1_1_1006	Transfers the fatty acyl group on membrane lipoproteins	lnt	K03820
Chr1_1_1007	Catalyzes the formation of S-adenosylmethionine (AdoMet) from methionine and ATP. The overall synthetic reaction is composed of two sequential steps, AdoMet formation and the subsequent tripolyphosphate hydrolysis which occurs prior to release of AdoMet from the enzyme	metK	K00789
Chr1_1_1008	cheY-homologous receiver domain	-	K07315
Chr1_1_1009	Catalyzes the formation of N(7)-methylguanine at position 46 (m7G46) in tRNA	trmB	K03439
Chr1_1_1010	Catalyzes the transfer of the enolpyruvyl moiety of phosphoenolpyruvate (PEP) to the 5-hydroxyl of shikimate-3- phosphate (S3P) to produce enolpyruvyl shikimate-3-phosphate and inorganic phosphate	aroA	K00800
Chr1_1_1011	-	-	-
Chr1_1_1012	Belongs to the cytidylate kinase family. Type 1 subfamily	cmk	K00945
Chr1_1_1013	thus facilitating recognition of the initiation point. It is needed to translate mRNA with a short Shine-Dalgarno (SD) purine-rich sequence	rpsA	K02945
Chr1_1_1014	This protein is one of the two subunits of integration host factor, a specific DNA-binding protein that functions in genetic recombination as well as in transcriptional and translational control	himD	K05788
Chr1_1_1015	Pfam:DUF1049	-	-
Chr1_1_1016	N-(5'phosphoribosyl)anthranilate (PRA) isomerase	trpF	K01817
Chr1_1_1017	Phosphoglucomutase/phosphomannomutase, C-terminal domain	algC	K15778
Chr1_1_1018	3-deoxy-D-manno-octulosonic acid 8-phosphate synthase	kdsA	K01627
Chr1_1_1019	COG3524 Capsule polysaccharide export protein	kpsE	K10107
Chr1_1_1020	ABC transporter	kpsT	K09689
Chr1_1_1021	Predicted permease	-	K07089
Chr1_1_1022	helix_turn_helix, Arsenical Resistance Operon Repressor	-	K03741
Chr1_1_1023	Uracil DNA glycosylase superfamily	-	K03648
Chr1_1_1024	SseB protein N-terminal domain	-	-
Chr1_1_1025	YHS domain protein	-	-
Chr1_1_1026	Rhodanese Homology Domain	-	-
Chr1_1_1027	Glycosyl transferase family 21	opgH	K03669
Chr1_1_1028	Involved in the biosynthesis of osmoregulated periplasmic glucans (OPGs)	mdoG	K03670
Chr1_1_1029	OpgC protein	opgC	-
Chr1_1_1030	COG0457 FOG TPR repeat	-	-
Chr1_1_1031	CoA-transferase family III	-	K07749
Chr1_1_1032	Thiamine pyrophosphate enzyme, central domain	alsS	K01652
Chr1_1_1033	GcrA cell cycle regulator	gcrA	K13583
Chr1_1_1034	EamA-like transporter family	-	K15270
Chr1_1_1035	Catalyzes the formation of N-acetyl-l-glutamate 5-semialdehyde from 2-oxoglutarate and N(2)-acetyl-L-ornithine	argD	K00821
Chr1_1_1036	Reversibly catalyzes the transfer of the carbamoyl group from carbamoyl phosphate (CP) to the N(epsilon) atom of ornithine (ORN) to produce L-citrulline	argF	K00611
Chr1_1_1037	Catalyzes the NADPH-dependent reduction of ketopantoate into pantoic acid	-	K00077
Chr1_1_1038	Phosphate transporter family	pitA	K03306
Chr1_1_1039	NUDIX domain	-	K01518
Chr1_1_1041	NADP-specific, catalyzes the formation of 2-oxoglutarate from isocitrate or oxalosuccinate	icd	K00031
Chr1_1_1042	Catalyzes the oxidative decarboxylation of 6- phosphogluconate to ribulose 5-phosphate and CO(2), with concomitant reduction of NADP to NADPH	gnd	K00033
Chr1_1_1043	Formation of pseudouridine at positions 38, 39 and 40 in the anticodon stem and loop of transfer RNAs	truA	K06173
Chr1_1_1044	YcjX-like family, DUF463	MA20_04550	K06918
Chr1_1_1045	Acetyltransferase (GNAT) domain	-	K03826
Chr1_1_1046	Domain of unknown function (DUF697)	MA20_04555	K08990
Chr1_1_1047	amino acids such as valine, to avoid such errors it has two additional distinct tRNA(Ile)-dependent editing activities. One activity is designated as 'pretransfer' editing and involves the hydrolysis of activated Val-AMP. The other activity is designated 'posttransfer' editing and involves deacylation of mischarged Val-tRNA(Ile)	ileS	K01870
Chr1_1_1048	Involved in the cellular defense against the biological effects of O6-methylguanine (O6-MeG) and O4-methylthymine (O4-MeT) in DNA. Repairs the methylated nucleobase in DNA by stoichiometrically transferring the methyl group to a cysteine residue in the enzyme. This is a suicide reaction the enzyme is irreversibly inactivated	ogt	K00567
Chr1_1_1049	Major Facilitator Superfamily	-	K18935
Chr1_1_1050	Condenses choline with CDP-diglyceride to produce phosphatidylcholine and CMP	pcs	K01004
Chr1_1_1051	Belongs to the bacterial ribosomal protein bL28 family	rpmB	K02902
Chr1_1_1052	-	-	-
Chr1_1_1053	Copper chaperone PCu(A)C	-	K09796
Chr1_1_1054	NAD-dependent lysine deacetylase and desuccinylase that specifically removes acetyl and succinyl groups on target proteins. Modulates the activities of several proteins which are inactive in their acylated form	cobB	K12410
Chr1_1_1055	transcriptional regulator	-	K04761
Chr1_1_1056	Carbon-nitrogen hydrolase	-	K01506
Chr1_1_1057	One of the essential components for the initiation of protein synthesis. Stabilizes the binding of IF-2 and IF-3 on the 30S subunit to which N-formylmethionyl-tRNA(fMet) subsequently binds. Helps modulate mRNA selection, yielding the 30S pre- initiation complex (PIC). Upon addition of the 50S ribosomal subunit IF-1, IF-2 and IF-3 are released leaving the mature 70S translation initation complex	infA	K02518
Chr1_1_1058	Maf-like protein	maf	K06287
Chr1_1_1059	Ribonuclease E/G family	rng	K08301
Chr1_1_1060	Inhibits all the catalytic activities of DNA gyrase by preventing its interaction with DNA. Acts by binding directly to the C-terminal domain of GyrB, which probably disrupts DNA binding by the gyrase	yacG	K09862
Chr1_1_1061	Protein of unknown function DUF262	-	-
Chr1_1_1062	oxidation-reduction process	-	-
Chr1_1_1063	Restriction endonuclease NaeI	-	-
Chr1_1_1064	C-5 cytosine-specific DNA methylase	-	K00558
Chr1_1_1065	-	-	-
Chr1_1_1066	-	-	-
Chr1_1_1067	-	-	-
Chr1_1_1068	AAA domain	-	-
Chr1_1_1069	RepB DNA-primase from phage plasmid	-	-
Chr1_1_1071	Transcriptional regulator	-	K07733
Chr1_1_1073	Belongs to the 'phage' integrase family	-	-
Chr1_1_1074	Pentapeptide repeats (9 copies)	-	K18555
Chr1_1_1075	RNA-directed DNA polymerase	-	K00986
Chr1_1_1076	PFAM Stem cell self-renewal protein Piwi	-	-
Chr1_1_1077	SIR2-like domain	-	-
Chr1_1_1078	-	-	-
Chr1_1_1079	-	-	-
Chr1_1_1081	Psort location Cytoplasmic, score 8.87	-	K06919
Chr1_1_1082	Transcriptional regulator	-	K07733
Chr1_1_1083	Belongs to the 'phage' integrase family	-	K04763
Chr1_1_1084	-	-	-
Chr1_1_1085	-	-	-
Chr1_1_1086	-	-	-
Chr1_1_1087	Regulator of RNA terminal phosphate cyclase	rtcR	K14414
Chr1_1_1088	tRNA-splicing ligase RtcB	-	K14415
Chr1_1_1089	Phage integrase family	-	-
Chr1_1_1090	PFAM Adenylate and Guanylate cyclase catalytic domain	-	K01769
Chr1_1_1091	Transcriptional regulator, LysR family	-	K18900
Chr1_1_1092	COG0500 SAM-dependent methyltransferases	-	K00568
Chr1_1_1093	Predicted membrane protein (DUF2306)	-	-
Chr1_1_1094	-	-	-
Chr1_1_1095	COG0179 2-keto-4-pentenoate hydratase 2-oxohepta-3-ene-1,7-dioic acid hydratase (catechol pathway)	-	K16164
Chr1_1_1096	Aldolase/RraA	ligK	K10218
Chr1_1_1097	COG1638 TRAP-type C4-dicarboxylate transport system, periplasmic component	-	-
Chr1_1_1098	Trap-type c4-dicarboxylate transport system, small permease component	-	-
Chr1_1_1099	COG1593 TRAP-type C4-dicarboxylate transport system, large permease component	-	K11690
Chr1_1_1100	Class ii aldolase	fucA_1	K01628
Chr1_1_1101	[2Fe-2S] binding domain	-	K18029
Chr1_1_1102	COG1529 Aerobic-type carbon monoxide dehydrogenase large subunit CoxL CutL homologs	-	K00256
Chr1_1_1103	Transcriptional regulator, gntR family	-	K15735
Chr1_1_1104	Uncharacterized protein conserved in bacteria (DUF2199)	-	-
Chr1_1_1105	-	-	-
Chr1_1_1107	Cupin	-	K18991
Chr1_1_1108	Domain of unknown function (DUF4345)	-	-
Chr1_1_1109	helix_turn _helix lactose operon repressor	-	K02529
Chr1_1_1110	Domain of unknown function (DUF4432)	-	-
Chr1_1_1111	Oxidoreductase family, C-terminal alpha/beta domain	-	K00540
Chr1_1_1112	AP endonuclease family 2 C terminus	-	-
Chr1_1_1113	ABC-type sugar transport system periplasmic component	-	K02027
Chr1_1_1114	ABC-type sugar transport system, permease component	-	K02026
Chr1_1_1115	Binding-protein-dependent transport system inner membrane component	-	K02025
Chr1_1_1116	Belongs to the ABC transporter superfamily	-	K10112
Chr1_1_1117	TOBE domain	-	K10112
Chr1_1_1118	Catalyzes the NAD( )-dependent oxidation of L-carnitine to 3-dehydrocarnitine	-	K00022
Chr1_1_1119	beta-keto acid cleavage enzyme	-	K18013
Chr1_1_1120	SMP-30/Gluconolaconase/LRE-like region	-	K13874
Chr1_1_1121	Dehydrogenase	-	K00540
Chr1_1_1122	MOFRL family	ttuD	K11529
Chr1_1_1123	Sulfotransferase family	-	K01021
Chr1_1_1124	Catalyzes the ferredoxin-dependent oxidative decarboxylation of arylpyruvates	-	K04090
Chr1_1_1125	Ornithine cyclodeaminase/mu-crystallin family	-	K01750
Chr1_1_1126	Bacterial extracellular solute-binding proteins, family 5 Middle	-	K02035
Chr1_1_1127	Binding-protein-dependent transport system inner membrane component	-	K02033
Chr1_1_1128	Binding-protein-dependent transport system inner membrane component	-	K02034
Chr1_1_1129	Belongs to the ABC transporter superfamily	-	K02031
Chr1_1_1130	Oligopeptide/dipeptide transporter, C-terminal region	-	K02032
Chr1_1_1131	Transcriptional regulator, LysR family	-	K03717
Chr1_1_1132	Belongs to the universal stress protein A family	MA20_08295	K14061
Chr1_1_1133	Tripartite ATP-independent periplasmic transporter, DctM component	-	K00948
Chr1_1_1134	NMT1-like family	thyA	K07080
Chr1_1_1135	SIS domain	-	-
Chr1_1_1136	Aminotransferase class-III	-	K00837
Chr1_1_1137	beta-keto acid cleavage enzyme	-	K18013
Chr1_1_1138	Fatty acid desaturase	des	K10255
Chr1_1_1139	-	-	K15125
Chr1_1_1140	-	-	-
Chr1_1_1141	Domain of unknown function (DUF4214)	-	K01406
Chr1_1_1142	Peptidase C14 caspase catalytic subunit p20	-	K07126
Chr1_1_1143	-	-	-
Chr1_1_1145	Domain of unknown function (DUF4384)	-	-
Chr1_1_1146	Biopolymer transport protein ExbD/TolR	-	K03559
Chr1_1_1147	Biopolymer transport protein ExbD/TolR	-	K03559
Chr1_1_1148	MotA TolQ ExbB proton channel	-	K03561
Chr1_1_1149	-	-	-
Chr1_1_1150	-	-	-
Chr1_1_1151	ImpA, N-terminal, type VI secretion system	-	K11902
Chr1_1_1152	Type VI secretion system, VipA, VC_A0107 or Hcp2	-	K11901
Chr1_1_1153	Type VI secretion protein, EvpB/VC_A0108, tail sheath	-	K11900
Chr1_1_1154	Type VI secretion system effector, Hcp	-	K11903
Chr1_1_1155	COG4455 Protein of avirulence locus involved in temperature-dependent protein secretion	-	K11898
Chr1_1_1156	Gene 25-like lysozyme	-	K11897
Chr1_1_1157	Type VI secretion system, TssF	vasA	K11896
Chr1_1_1158	Type VI secretion, TssG	-	K11895
Chr1_1_1159	Part of a stress-induced multi-chaperone system, it is involved in the recovery of the cell from heat-induced damage, in cooperation with DnaK, DnaJ and GrpE	clpV	K11907
Chr1_1_1160	Protein conserved in bacteria	-	K11904
Chr1_1_1161	-	-	-
Chr1_1_1162	PAAR motif	-	-
Chr1_1_1163	Forkhead associated domain	-	K11913
Chr1_1_1164	Bacterial Type VI secretion, VC_A0110, EvfL, ImpJ, VasE	impJ	K11893
Chr1_1_1165	Type VI secretion system protein DotU	impK	K11892
Chr1_1_1166	ImcF-related N-terminal domain	impL	K11891
Chr1_1_1167	Protein conserved in bacteria	-	K11890
Chr1_1_1168	COG0631 Serine threonine protein phosphatase	-	K11915
Chr1_1_1169	Protein kinase domain	-	K08884
Chr1_1_1170	OmpA family	-	K03286
Chr1_1_1171	D-alanyl-D-alanine carboxypeptidase	-	-
Chr1_1_1173	-	-	-
Chr1_1_1174	RuBisCO catalyzes two reactions the carboxylation of D- ribulose 1,5-bisphosphate, the primary event in carbon dioxide fixation, as well as the oxidative fragmentation of the pentose substrate. Both reactions occur simultaneously and in competition at the same active site	-	K01601
Chr1_1_1175	Putative nucleotide-binding of sugar-metabolising enzyme	-	-
Chr1_1_1176	PFAM Xylose isomerase domain protein TIM barrel	-	-
Chr1_1_1177	Phosphogluconate dehydrogenase (decarboxylating) C-term	-	-
Chr1_1_1178	COG2186 Transcriptional regulators	-	K05799
Chr1_1_1179	PFAM oxidoreductase domain protein	-	K00010
Chr1_1_1180	Type I phosphodiesterase / nucleotide pyrophosphatase	-	K01138
Chr1_1_1182	Part of the ABC transporter complex UgpABCE involved in sn-glycerol-3-phosphate import. Responsible for energy coupling to the transport system	-	K10191
Chr1_1_1183	Sugar ABC transporter permease	-	K10119
Chr1_1_1184	PFAM binding-protein-dependent transport systems inner membrane component	-	K10118
Chr1_1_1185	carbohydrate transport	-	-
Chr1_1_1186	COG0457 FOG TPR repeat	-	-
Chr1_1_1187	Bacterial regulatory proteins, tetR family	-	-
Chr1_1_1188	Belongs to the short-chain dehydrogenases reductases (SDR) family	-	K00540
Chr1_1_1189	X-Pro dipeptidyl-peptidase (S15 family)	-	K06889
Chr1_1_1190	MFS/sugar transport protein	-	K03292
Chr1_1_1191	SAF	-	K16849
Chr1_1_1192	D-galactarate dehydratase / Altronate hydrolase, C terminus	-	K16850
Chr1_1_1193	PFAM Amidohydrolase 2	-	K18982
Chr1_1_1194	Protein conserved in bacteria	-	K07793
Chr1_1_1195	Tripartite tricarboxylate transporter TctB family	-	K07794
Chr1_1_1196	Tripartite tricarboxylate transporter family receptor	-	K07795
Chr1_1_1197	Transcriptional regulator, LysR family	-	K02623
Chr1_1_1198	gntR family	-	K11475
Chr1_1_1199	PFAM fumarate reductase succinate dehydrogenase flavoprotein domain protein	-	-
Chr1_1_1200	Enoyl-CoA hydratase/isomerase	-	K01692
Chr1_1_1201	CoA transferase having broad substrate specificity for short-chain acyl-CoA thioesters with the activity decreasing when the length of the carboxylic acid chain exceeds four carbons	-	K01026
Chr1_1_1202	Dihydrodipicolinate synthetase family	-	-
Chr1_1_1203	ADP-glyceromanno-heptose 6-epimerase activity	-	-
Chr1_1_1204	Binding-protein-dependent transport system inner membrane component	MA20_28785	K02050
Chr1_1_1205	PFAM ABC transporter	MA20_28765	K02049
Chr1_1_1206	NMT1/THI5 like	-	K02051
Chr1_1_1207	Mandelate Racemase Muconate Lactonizing	-	-
Chr1_1_1208	ABC transporter transmembrane region	msbA2	K06147
Chr1_1_1209	BON domain	-	K01447
Chr1_1_1210	AMP-binding enzyme C-terminal domain	-	K00666
Chr1_1_1211	alpha/beta hydrolase fold	-	K01066
Chr1_1_1212	Type I phosphodiesterase / nucleotide pyrophosphatase	-	-
Chr1_1_1213	Has lipid A 3-O-deacylase activity. Hydrolyzes the ester bond at the 3 position of lipid A, a bioactive component of lipopolysaccharide (LPS), thereby releasing the primary fatty acyl moiety	-	-
Chr1_1_1214	COG1335 Amidases related to nicotinamidase	-	K08281
Chr1_1_1215	MarR family	-	K15973
Chr1_1_1216	Matrixin	-	K01179
Chr1_1_1217	Belongs to the ABC transporter superfamily	-	K02031
Chr1_1_1218	N-terminal TM domain of oligopeptide transport permease C	-	K02034
Chr1_1_1219	Binding-protein-dependent transport system inner membrane component	-	K02033
Chr1_1_1220	Bacterial extracellular solute-binding proteins, family 5 Middle	-	K02035
Chr1_1_1221	X-Pro dipeptidyl-peptidase C-terminal non-catalytic domain	cocE	K06978
Chr1_1_1222	PFAM Cupin 2 conserved barrel domain protein	MA20_03790	-
Chr1_1_1223	rejects L-amino acids rather than detecting D-amino acids in the active site. By recycling D-aminoacyl-tRNA to D-amino acids and free tRNA molecules, this enzyme counteracts the toxicity associated with the formation of D-aminoacyl-tRNA entities in vivo and helps enforce protein L-homochirality	dtd	K07560
Chr1_1_1224	Nitroreductase family	MA20_06710	K00540
Chr1_1_1225	COG1198 Primosomal protein N' (replication factor Y) - superfamily II helicase	-	-
Chr1_1_1226	cytochrome b561	-	K12262
Chr1_1_1227	SPFH domain-Band 7 family	ydjI	-
Chr1_1_1228	Protein of unknown function (DUF2927)	-	-
Chr1_1_1229	Belongs to the TelA family	telA	-
Chr1_1_1230	5-bromo-4-chloroindolyl phosphate hydrolysis protein	-	-
Chr1_1_1232	Major Facilitator Superfamily	-	-
Chr1_1_1233	S4 RNA-binding domain	rluB	K06178
Chr1_1_1234	Catalyzes the deamination of adenosine to inosine at the wobble position 34 of tRNA(Arg2)	tadA	K01506
Chr1_1_1235	-	-	-
Chr1_1_1236	-	-	-
Chr1_1_1237	Beta-lactamase superfamily domain	-	-
Chr1_1_1238	Allows the formation of correctly charged Asn-tRNA(Asn) or Gln-tRNA(Gln) through the transamidation of misacylated Asp- tRNA(Asn) or Glu-tRNA(Gln) in organisms which lack either or both of asparaginyl-tRNA or glutaminyl-tRNA synthetases. The reaction takes place in the presence of glutamine and ATP through an activated phospho-Asp-tRNA(Asn) or phospho-Glu-tRNA(Gln)	gatC	K02435
Chr1_1_1239	Allows the formation of correctly charged Gln-tRNA(Gln) through the transamidation of misacylated Glu-tRNA(Gln) in organisms which lack glutaminyl-tRNA synthetase. The reaction takes place in the presence of glutamine and ATP through an activated gamma-phospho-Glu-tRNA(Gln)	gatA	K02433
Chr1_1_1240	-	-	-
Chr1_1_1241	Ami_2	ampD	K01447
Chr1_1_1242	KR domain	-	K00059
Chr1_1_1243	Belongs to the bacterial ribosomal protein bL33 family	rpmG	K02913
Chr1_1_1244	Adenylate kinase and related kinases	flaR	-
Chr1_1_1245	Belongs to the BI1 family	ybhL	K06890
Chr1_1_1246	Domain of unknown function (DUF1127)	-	-
Chr1_1_1247	Bacterial regulatory helix-turn-helix protein, lysR family	yofA	K19338
Chr1_1_1248	Helix-turn-helix	phrR	K01356
Chr1_1_1249	Inositol monophosphatase family	hisN	K01092
Chr1_1_1250	Catalyzes the transformation of hydroxyatrazine to N-isopropylammelide and ethylamine in the atrazine degradation pathway	atzB	K18456
Chr1_1_1251	Cysteine-rich secretory protein family	-	-
Chr1_1_1252	Amidohydrolase family	guaD	K01487
Chr1_1_1253	Acts as a magnesium transporter	mgtE	K06213
Chr1_1_1254	Belongs to the 5-formyltetrahydrofolate cyclo-ligase family	MA20_17975	K01934
Chr1_1_1255	YmdB-like protein	MA20_17970	K09769
Chr1_1_1256	Citrate transporter	-	K14445
Chr1_1_1257	SBF-like CPA transporter family (DUF4137)	-	K03453
Chr1_1_1258	Sodium:sulfate symporter transmembrane region	-	K14445
Chr1_1_1259	Transcriptional regulator	MA20_17930	K00975
Chr1_1_1260	SpoIIAA-like	-	-
Chr1_1_1261	-	-	-
Chr1_1_1262	Bacterial regulatory helix-turn-helix protein, lysR family	-	K05596
Chr1_1_1263	LysE type translocator	argO	K06895
Chr1_1_1264	EamA-like transporter family	-	K15270
Chr1_1_1265	Repressor involved in choline regulation of the bet genes	betI	K02167
Chr1_1_1266	Choline sulfatase enzyme C terminal	betC	K01133
Chr1_1_1267	Involved in the biosynthesis of the osmoprotectant glycine betaine. Catalyzes the reversible oxidation of betaine aldehyde to the corresponding acid	betB	K00130
Chr1_1_1268	Involved in the biosynthesis of the osmoprotectant glycine betaine. Catalyzes the oxidation of choline to betaine aldehyde and betaine aldehyde to glycine betaine at the same rate	betA	K00108
Chr1_1_1269	Staphylococcal nuclease homologue	-	K01174
Chr1_1_1270	IrrE N-terminal-like domain	pccR	K07110
Chr1_1_1271	Major Facilitator Superfamily	MA20_01870	K07552
Chr1_1_1272	Carboxyl transferase domain	pccB	K01966
Chr1_1_1273	Isoprenylcysteine carboxyl methyltransferase (ICMT) family	-	-
Chr1_1_1274	Cupin 2, conserved barrel domain protein	-	-
Chr1_1_1275	-	-	-
Chr1_1_1276	-	-	-
Chr1_1_1277	-	-	-
Chr1_1_1278	-	-	-
Chr1_1_1279	Biotin carboxylase C-terminal domain	pccA	K01965
Chr1_1_1280	-	-	-
Chr1_1_1281	Domain of unknown function (DUF4174)	-	-
Chr1_1_1282	-	-	-
Chr1_1_1283	functions in conversion of succinate to propionate	bhbA	K01847
Chr1_1_1284	Glyoxalase-like domain	-	-
Chr1_1_1285	Acetyltransferase (GNAT) domain	yncA	K03823
Chr1_1_1286	DnaJ molecular chaperone homology domain	djlA	K05801
Chr1_1_1287	Endonuclease/Exonuclease/phosphatase family	-	-
Chr1_1_1288	-	-	-
Chr1_1_1289	Ppx/GppA phosphatase family	ppx	K01524
Chr1_1_1290	Catalyzes the reversible transfer of the terminal phosphate of ATP to form a long-chain polyphosphate (polyP)	ppk	K00937
Chr1_1_1291	Belongs to the DnaA family	hda	K10763
Chr1_1_1292	AI-2E family transporter	perM	K01923
Chr1_1_1293	FAD dependent oxidoreductase	-	-
Chr1_1_1294	Cleaves the N-terminal amino acid of tripeptides	pepT	K01258
Chr1_1_1295	Catalyzes the attachment of proline to tRNA(Pro) in a two-step reaction proline is first activated by ATP to form Pro- AMP and then transferred to the acceptor end of tRNA(Pro)	proS	K01881
Chr1_1_1296	Protein of unknown function (DUF2937)	-	-
Chr1_1_1297	MacB-like periplasmic core domain	lolC	K09808
Chr1_1_1298	Part of the ABC transporter complex LolCDE involved in the translocation of lipoproteins, in an ATP-dependent manner	lolD	K09810
Chr1_1_1299	Malate/L-lactate dehydrogenase	comC	K00025
Chr1_1_1300	Putative inner membrane exporter, YdcZ	-	K09936
Chr1_1_1301	Cytochrome c	-	K07243
Chr1_1_1302	-	-	-
Chr1_1_1303	Thioesterase-like superfamily	MA20_08885	K02614
Chr1_1_1304	Cytochrome C oxidase, cbb3-type, subunit III	-	-
Chr1_1_1305	endonuclease activity	-	-
Chr1_1_1306	Topoisomerase IV is essential for chromosome segregation. It relaxes supercoiled DNA. Performs the decatenation events required during the replication of a circular DNA molecule	parE	K02622
Chr1_1_1307	Fic/DOC family	doc	K07341
Chr1_1_1308	-	-	K18923
Chr1_1_1309	Alkylhydroperoxidase AhpD family core domain protein	-	K01607
Chr1_1_1310	Serine aminopeptidase, S33	-	K08726
Chr1_1_1311	Bacterial regulatory helix-turn-helix protein, lysR family	-	K10918
Chr1_1_1312	Domain of unknown function (DUF4260)	-	-
Chr1_1_1313	MatE	norM	K03327
Chr1_1_1314	WYL domain	-	K13572
Chr1_1_1315	EamA-like transporter family	-	-
Chr1_1_1316	-	-	-
Chr1_1_1317	Catalyzes the formation of oxalozcetate and L-glutamate from L-aspartate and 2-oxoglutarate	aatA	K00812
Chr1_1_1318	Helix-turn-helix XRE-family like proteins	-	-
Chr1_1_1319	Flavinator of succinate dehydrogenase	-	K09159
Chr1_1_1320	helix_turn_helix multiple antibiotic resistance protein	mucS	-
Chr1_1_1321	Protein of unknown function (DUF1194)	-	K07114
Chr1_1_1322	Protein of unknown function (DUF1194)	-	K07114
Chr1_1_1323	Glyoxalase/Bleomycin resistance protein/Dioxygenase superfamily	gloA	K01759
Chr1_1_1324	Tetratricopeptide repeat	-	-
Chr1_1_1325	-	-	-
Chr1_1_1326	Catalyzes the reductive methylation of 2'-deoxyuridine- 5'-monophosphate (dUMP) to 2'-deoxythymidine-5'-monophosphate (dTMP) while utilizing 5,10-methylenetetrahydrofolate (mTHF) as the methyl donor, and NADPH and FADH(2) as the reductant	thyX	K03465
Chr1_1_1327	COG1734 DnaK suppressor protein	-	K06204
Chr1_1_1328	Cytochrome P450	MA20_16830	K00517
Chr1_1_1329	'Cold-shock' DNA-binding domain	cspA4	K03704
Chr1_1_1330	ArsC family	MA20_27840	K00537
Chr1_1_1331	DoxX	-	K15977
Chr1_1_1332	Putative DNA-binding domain	-	K09930
Chr1_1_1333	Protein of unknown function (DUF692)	-	K09930
Chr1_1_1334	Predicted integral membrane protein (DUF2282)	-	-
Chr1_1_1335	Catalyzes the attachment of threonine to tRNA(Thr) in a two-step reaction L-threonine is first activated by ATP to form Thr-AMP and then transferred to the acceptor end of tRNA(Thr)	thrS	K01868
Chr1_1_1336	Sugar (and other) transporter	-	K19577
Chr1_1_1337	Creatinine amidohydrolase	-	K01470
Chr1_1_1338	COG0477 Permeases of the major facilitator superfamily	-	-
Chr1_1_1339	-	-	-
Chr1_1_1340	Serine aminopeptidase, S33	MA20_24420	K06889
Chr1_1_1341	Glyoxalase/Bleomycin resistance protein/Dioxygenase superfamily	-	K07032
Chr1_1_1342	-	-	-
Chr1_1_1343	Alpha/beta hydrolase family	-	K01559
Chr1_1_1344	Glutathione-dependent formaldehyde-activating	-	-
Chr1_1_1345	PHB de-polymerase C-terminus	phaZ	K05973
Chr1_1_1346	Poly-beta-hydroxybutyrate polymerase (PhaC) N-terminus	phbC	K03821
Chr1_1_1347	Phasin protein	phaP	-
Chr1_1_1348	PHB accumulation regulatory domain	phaR	-
Chr1_1_1349	Belongs to the DegT DnrJ EryC1 family	rfbE	K19715
Chr1_1_1350	FAD dependent oxidoreductase	ordL	K09471
Chr1_1_1351	Belongs to the glutamine synthetase family	glnA1	K01915
Chr1_1_1352	Glutamine amidotransferase class-I	-	K01951
Chr1_1_1353	Belongs to the glutamine synthetase family	glnA	K01915
Chr1_1_1354	Binding-protein-dependent transport system inner membrane component	hisM	K02029
Chr1_1_1355	Binding-protein-dependent transport system inner membrane component	artQ	K02029
Chr1_1_1356	Bacterial periplasmic substrate-binding proteins	-	K02030
Chr1_1_1357	ATPases associated with a variety of cellular activities	occP	K02028
Chr1_1_1358	Tellurite resistance protein TerB	-	-
Chr1_1_1359	Tellurite resistance protein TerB	-	-
Chr1_1_1360	-	-	-
Chr1_1_1361	Specifically methylates the adenine in position 2030 of 23S rRNA	rlmJ	K07115
Chr1_1_1362	Vitamin K-dependent gamma-carboxylase	-	-
Chr1_1_1363	-	-	-
Chr1_1_1364	Catalyzes the ATP-dependent amination of UTP to CTP with either L-glutamine or ammonia as the source of nitrogen. Regulates intracellular CTP levels through interactions with the four ribonucleotide triphosphates	pyrG	K01937
Chr1_1_1365	Preprotein translocase SecG subunit	secG	K03075
Chr1_1_1366	Nitrile hydratase, alpha chain	nthA	K01721
Chr1_1_1367	NHase catalyzes the hydration of various nitrile compounds to the corresponding amides	nthB	K01721
Chr1_1_1368	Nitrile hydratase beta subunit	-	-
Chr1_1_1369	-	-	-
Chr1_1_1370	-	-	-
Chr1_1_1371	Plays an important role in the de novo pathway of purine nucleotide biosynthesis. Catalyzes the first committed step in the biosynthesis of AMP from IMP	purA	K01939
Chr1_1_1372	Protein of unknown function (DUF2842)	-	-
Chr1_1_1373	-	-	-
Chr1_1_1374	Thiamin pyrophosphokinase, catalytic domain	thiN	K00949
Chr1_1_1375	EamA-like transporter family	-	K15270
Chr1_1_1376	diguanylate cyclase	pleD	K02488
Chr1_1_1377	Protein of unknown function (DUF3572)	MA20_36230	-
Chr1_1_1378	HAD-hyrolase-like	gph	K01091
Chr1_1_1379	Trimethylamine methyltransferase (MTTB)	-	K14083
Chr1_1_1380	-	-	-
Chr1_1_1381	Haem-NO-binding	-	-
Chr1_1_1382	diguanylate cyclase	-	K01082
Chr1_1_1383	FCD	-	K11475
Chr1_1_1384	Dihydrodipicolinate synthetase family	dapA_1	K01714
Chr1_1_1385	Belongs to the aldehyde dehydrogenase family	dhaL	K09472
Chr1_1_1386	Pyrroline-5-carboxylate reductase	-	K00286
Chr1_1_1387	FAD dependent oxidoreductase	-	K00540
Chr1_1_1388	Glycosyl transferase family 2	-	-
Chr1_1_1389	Glycosyltransferase like family 2	-	K07011
Chr1_1_1390	Glycosyl transferase WecB/TagA/CpsF family	-	K05946
Chr1_1_1391	#NAME?	-	-
Chr1_1_1392	PKS_KR	-	K15315
Chr1_1_1393	Glycosyl transferase family 2	-	K07011
Chr1_1_1394	Luciferase-like monooxygenase	-	K04780
Chr1_1_1395	4'-phosphopantetheinyl transferase superfamily	-	K02362
Chr1_1_1396	-	-	-
Chr1_1_1397	Short-chain dehydrogenase reductase Sdr	-	-
Chr1_1_1398	Glycosyltransferase like family 2	-	K11936
Chr1_1_1399	Glycosyl transferases group 1	-	K01043
Chr1_1_1400	Polysaccharide biosynthesis protein	-	K03328
Chr1_1_1401	protein involved in exopolysaccharide biosynthesis	-	K16692
Chr1_1_1402	COG0489 ATPases involved in chromosome partitioning	-	K00924
Chr1_1_1403	Bacterial sugar transferase	rfbP	K00996
Chr1_1_1404	DHHA1 domain	recJ	K07462
Chr1_1_1405	Bacterial fructose-1,6-bisphosphatase, glpX-encoded	glpX	K11532
Chr1_1_1406	metal-dependent hydrolase of the TIM-barrel fold	-	K07046
Chr1_1_1407	SnoaL-like domain	-	-
Chr1_1_1408	ATPases associated with a variety of cellular activities	-	K10112
Chr1_1_1409	Bacterial extracellular solute-binding protein	-	K02027
Chr1_1_1410	Binding-protein-dependent transport system inner membrane component	-	K02025
Chr1_1_1411	Binding-protein-dependent transport system inner membrane component	-	K02026
Chr1_1_1412	SnoaL-like polyketide cyclase	-	-
Chr1_1_1413	Catalyzes the sequential NAD-dependent oxidations of L- histidinol to L-histidinaldehyde and then to L-histidine	hisD_2	K15509
Chr1_1_1414	SnoaL-like polyketide cyclase	-	-
Chr1_1_1415	KR domain	gno_3	K00046
Chr1_1_1416	LacI family	-	K02529
Chr1_1_1417	SnoaL-like polyketide cyclase	-	-
Chr1_1_1419	Cupin 2, conserved barrel domain protein	-	-
Chr1_1_1420	Cobalamin-independent synthase, Catalytic domain	-	K00549
Chr1_1_1421	Alpha beta hydrolase	-	K01559
Chr1_1_1422	Aldolase/RraA	MA20_26380	-
Chr1_1_1423	Homoserine dehydrogenase	hom	K00003
Chr1_1_1424	-	-	-
Chr1_1_1425	Bacterial regulatory proteins, tetR family	kstR2	K13770
Chr1_1_1426	Belongs to the pirin family	yhhW	K06911
Chr1_1_1427	resistance) protein	fosX	K00821
Chr1_1_1428	Reductive dehalogenase subunit	-	K18979
Chr1_1_1429	Steryl acetyl hydrolase	-	K14731
Chr1_1_1430	Transcriptional regulator	-	-
Chr1_1_1431	NAD-binding of NADP-dependent 3-hydroxyisobutyrate dehydrogenase	-	K00020
Chr1_1_1432	Serine dehydratase beta chain	sdaA	K01752
Chr1_1_1433	Glutathione S-transferase, N-terminal domain	-	K00799
Chr1_1_1434	Catalyzes the reversible conversion of ribose-5- phosphate to ribulose 5-phosphate	rpiA	K01807
Chr1_1_1435	Belongs to the class-I pyridine nucleotide-disulfide oxidoreductase family	gor	K00383
Chr1_1_1436	HflC and HflK could encode or regulate a protease	hflK	K04088
Chr1_1_1437	HflC and HflK could regulate a protease	hflC	K04087
Chr1_1_1438	LysR substrate binding domain	-	K18297
Chr1_1_1439	AraC-like ligand binding domain	-	K07155
Chr1_1_1440	Glutathione S-transferase, N-terminal domain	-	K00799
Chr1_1_1442	Belongs to the peptidase S1C family	degP	K04771
Chr1_1_1443	Peptidoglycan-binding domain-containing protein	-	-
Chr1_1_1444	2Fe-2S iron-sulfur cluster binding domain	fdx	K04755
Chr1_1_1445	-	-	-
Chr1_1_1446	Belongs to the GARS family	purD	K01945
Chr1_1_1447	Bidirectionally degrades single-stranded DNA into large acid-insoluble oligonucleotides, which are then degraded further into small acid-soluble oligonucleotides	xseA	K03601
Chr1_1_1448	-	-	-
Chr1_1_1449	Fatty acid desaturase	-	K00496
Chr1_1_1450	NADH-ubiquinone oxidoreductase-F iron-sulfur binding region	nuoEF	K00122
Chr1_1_1451	membrane	-	-
Chr1_1_1452	Involved in targeting and insertion of nascent membrane proteins into the cytoplasmic membrane. Acts as a receptor for the complex formed by the signal recognition particle (SRP) and the ribosome-nascent chain (RNC). Interaction with SRP-RNC leads to the transfer of the RNC complex to the Sec translocase for insertion into the membrane, the hydrolysis of GTP by both Ffh and FtsY, and the dissocia…	ftsY	K03110
Chr1_1_1453	EamA-like transporter family	-	-
Chr1_1_1454	Intracellular septation protein A	ispZ	K06190
Chr1_1_1455	Glutathione S-transferase, C-terminal domain	-	K11209
Chr1_1_1456	Catalyzes the formation of L-homocysteine from O- succinyl-L-homoserine (OSHS) and hydrogen sulfide	metZ	K10764
Chr1_1_1457	Converts GTP to 7,8-dihydroneopterin triphosphate	folE2	K09007
Chr1_1_1458	Protein of unknown function (DUF2867)	-	-
Chr1_1_1459	-	-	-
Chr1_1_1460	Low-affinity potassium transport system. Interacts with Trk system potassium uptake protein TrkA	trkH	K03498
Chr1_1_1461	Belongs to the TPP enzyme family	ilvB_1	K12253
Chr1_1_1462	Trypsin-like peptidase domain	-	K07126
Chr1_1_1463	Glycyl-tRNA synthetase, alpha subunit	glyQ	K01878
Chr1_1_1464	Histidine kinase	-	-
Chr1_1_1465	Domain of Unknown Function (DUF1206)	-	-
Chr1_1_1466	Glycyl-tRNA synthetase beta subunit	glyS	K01879
Chr1_1_1467	pyruvate phosphate dikinase	ppdK	K01006
Chr1_1_1468	Cell Wall Hydrolase	sleB	K01449
Chr1_1_1469	Dihydroneopterin aldolase	folB	K01633
Chr1_1_1470	Catalyzes the condensation of para-aminobenzoate (pABA) with 6-hydroxymethyl-7,8-dihydropterin diphosphate (DHPt-PP) to form 7,8-dihydropteroate (H2Pte), the immediate precursor of folate derivatives	folP	K00796
Chr1_1_1471	Catalyzes the conversion of glucosamine-6-phosphate to glucosamine-1-phosphate	glmM	K03431
Chr1_1_1472	EamA-like transporter family	-	K15269
Chr1_1_1473	Cupin domain	-	-
Chr1_1_1474	Alanine racemase	-	K02014
Chr1_1_1475	Involved in the biosynthesis of branched-chain amino acids (BCAA). Catalyzes an alkyl-migration followed by a ketol- acid reduction of (S)-2-acetolactate (S2AL) to yield (R)-2,3- dihydroxy-isovalerate. In the isomerase reaction, S2AL is rearranged via a Mg-dependent methyl migration to produce 3- hydroxy-3-methyl-2-ketobutyrate (HMKB). In the reductase reaction, this 2-ketoacid undergoes a metal-…	ilvC	K00053
Chr1_1_1476	helix_turn_helix ASNC type	-	K05800
Chr1_1_1477	helix_turn_helix ASNC type	-	K05800
Chr1_1_1478	Antibiotic biosynthesis monooxygenase	-	K00540
Chr1_1_1479	Ion channel	-	-
Chr1_1_1480	Aminotransferase class-V	-	K00828
Chr1_1_1482	FAD binding domain	ubiH	K03185
Chr1_1_1483	Haloacid dehalogenase-like hydrolase	-	K07025
Chr1_1_1484	FCD	-	K11475
Chr1_1_1485	Type II secretion system (T2SS), protein E, N-terminal domain	-	K00754
Chr1_1_1486	Belongs to the CarA family	carA	K01956
Chr1_1_1487	Yqey-like protein	MA20_04985	K09117
Chr1_1_1488	DREV methyltransferase	-	K03183
Chr1_1_1489	Bacterial regulatory helix-turn-helix protein, lysR family	-	K18900
Chr1_1_1490	Integral membrane protein (DUF2244)	-	-
Chr1_1_1491	Glyoxalase/Bleomycin resistance protein/Dioxygenase superfamily	-	K01759
Chr1_1_1492	Adenylyl- / guanylyl cyclase, catalytic domain	cyaG	K01768
Chr1_1_1493	Catalyzes a 2-step reaction, involving the ATP-dependent carboxylation of the covalently attached biotin in the first step and the transfer of the carboxyl group to pyruvate in the second	pyc	K01958
Chr1_1_1494	FMN-dependent dehydrogenase	lldD2	K00101
Chr1_1_1495	DNA helicase	uvrD	K03657
Chr1_1_1496	-	-	-
Chr1_1_1497	-	-	-
Chr1_1_1498	Cro/C1-type HTH DNA-binding domain	-	K07727
Chr1_1_1499	Domain of unknown function (DUF1127)	-	-
Chr1_1_1500	Binds and transfers iron-sulfur (Fe-S) clusters to target apoproteins. Can hydrolyze ATP	mrp	K03593
Chr1_1_1501	-	-	-
Chr1_1_1502	Belongs to the MraZ family	mraZ	K03925
Chr1_1_1503	Specifically methylates the N4 position of cytidine in position 1402 (C1402) of 16S rRNA	rsmH	K03438
Chr1_1_1504	secreted (Periplasmic) protein	-	-
Chr1_1_1505	Penicillin-binding Protein dimerisation domain	ftsI	K03587
Chr1_1_1506	Catalyzes the addition of meso-diaminopimelic acid to the nucleotide precursor UDP-N-acetylmuramoyl-L-alanyl-D-glutamate (UMAG) in the biosynthesis of bacterial cell-wall peptidoglycan	murE	K01928
Chr1_1_1507	Involved in cell wall formation. Catalyzes the final step in the synthesis of UDP-N-acetylmuramoyl-pentapeptide, the precursor of murein	murF	K01929
Chr1_1_1508	First step of the lipid cycle reactions in the biosynthesis of the cell wall peptidoglycan	mraY	K01000
Chr1_1_1509	Glutaminase	glsA	K01425
Chr1_1_1510	Cell wall formation. Catalyzes the addition of glutamate to the nucleotide precursor UDP-N-acetylmuramoyl-L-alanine (UMA)	murD	K01925
Chr1_1_1511	HI0933-like protein	yhiN	K07007
Chr1_1_1512	Redoxin	-	-
Chr1_1_1513	Belongs to the SEDS family	ftsW	K03588
Chr1_1_1514	Cell wall formation. Catalyzes the transfer of a GlcNAc subunit on undecaprenyl-pyrophosphoryl-MurNAc-pentapeptide (lipid intermediate I) to form undecaprenyl-pyrophosphoryl-MurNAc- (pentapeptide)GlcNAc (lipid intermediate II)	murG	K02563
Chr1_1_1515	Belongs to the MurCDEF family	murC	K01924
Chr1_1_1516	Protein of unknown function (DUF2484)	-	-
Chr1_1_1517	Protein of unknown function (DUF2484)	-	-
Chr1_1_1518	-	-	-
Chr1_1_1519	Cell wall formation	murB	K00075
Chr1_1_1520	Belongs to the D-alanine--D-alanine ligase family	ddl	K01921
Chr1_1_1521	Cell division protein FtsQ	ftsQ	K03589
Chr1_1_1522	Cell division protein that is involved in the assembly of the Z ring. May serve as a membrane anchor for the Z ring	ftsA	K03590
Chr1_1_1523	Essential cell division protein that forms a contractile ring structure (Z ring) at the future cell division site. The regulation of the ring assembly controls the timing and the location of cell division. One of the functions of the FtsZ ring is to recruit other cell division proteins to the septum to produce a new cell wall between the dividing cells. Binds GTP and shows GTPase activity	ftsZ	K03531
Chr1_1_1524	Catalyzes the hydrolysis of UDP-3-O-myristoyl-N- acetylglucosamine to form UDP-3-O-myristoylglucosamine and acetate, the committed step in lipid A biosynthesis	lpxC	K02535
Chr1_1_1525	Part of the outer membrane protein assembly complex, which is involved in assembly and insertion of beta-barrel proteins into the outer membrane	bamD	K05807
Chr1_1_1526	May be involved in recombinational repair of damaged DNA	recN	K03631
Chr1_1_1527	Voltage gated chloride channel	clcA	K03281
Chr1_1_1528	Domain of unknown function (DUF427)	-	K01768
Chr1_1_1529	Creatinase/Prolidase N-terminal domain	pepP	K01262
Chr1_1_1530	Cobalamin biosynthesis protein CobT VWA domain	cobT	K09883
Chr1_1_1531	Asp/Glu/Hydantoin racemase	-	K01779
Chr1_1_1532	Cobaltochelatase CobS subunit N terminal	cobS	K09882
Chr1_1_1533	COG0457 FOG TPR repeat	-	-
Chr1_1_1534	DnaJ molecular chaperone homology domain	-	-
Chr1_1_1535	Belongs to the BolA IbaG family	bolA	K05527
Chr1_1_1536	-	-	-
Chr1_1_1537	Transcriptional regulator	nsrR	K13771
Chr1_1_1538	-	-	-
Chr1_1_1539	COG2346 Truncated hemoglobins	-	K06886
Chr1_1_1540	Thioesterase-like superfamily	-	K07107
Chr1_1_1541	Allows the formation of correctly charged Asn-tRNA(Asn) or Gln-tRNA(Gln) through the transamidation of misacylated Asp- tRNA(Asn) or Glu-tRNA(Gln) in organisms which lack either or both of asparaginyl-tRNA or glutaminyl-tRNA synthetases. The reaction takes place in the presence of glutamine and ATP through an activated phospho-Asp-tRNA(Asn) or phospho-Glu-tRNA(Gln)	gatB	K02434
Chr1_1_1542	-	-	-
Chr1_1_1543	Transglycosylase SLT domain	-	-
Chr1_1_1544	-	-	-
Chr1_1_1545	KR domain	ygfF	K00034
Chr1_1_1546	Domain of unknown function (DUF3458_C) ARM repeats	pepN	K01256
Chr1_1_1547	-	-	-
Chr1_1_1548	Transposase	-	K07487
Chr1_1_1549	Involved in the glycolate utilization. Catalyzes the condensation and subsequent hydrolysis of acetyl-coenzyme A (acetyl-CoA) and glyoxylate to form malate and CoA	glcB	K01638
Chr1_1_1550	Haem-degrading	-	K11477
Chr1_1_1551	Peptidase C26	puuD	K07010
Chr1_1_1552	Transposase IS200 like	-	K07491
Chr1_1_1553	The transhydrogenation between NADH and NADP is coupled to respiration and ATP hydrolysis and functions as a proton pump across the membrane	pntA	K00324
Chr1_1_1554	The transhydrogenation between NADH and NADP is coupled to respiration and ATP hydrolysis and functions as a proton pump across the membrane	pntB	K00325
Chr1_1_1555	Protein of unknown function (DUF3422)	-	-
Chr1_1_1556	Sulphur transport	-	K07112
Chr1_1_1557	N-terminal TM domain of oligopeptide transport permease C	MA20_20685	K02034
Chr1_1_1558	Binding-protein-dependent transport system inner membrane component	appB	K02033
Chr1_1_1559	Bacterial extracellular solute-binding proteins, family 5 Middle	MA20_20695	K02035
Chr1_1_1560	With GsiBCD is involved in glutathione import	gsiA	K02031
Chr1_1_1561	lactoylglutathione lyase activity	-	-
Chr1_1_1562	Belongs to the peptidase M20A family. ArgE subfamily	argE	K01438
Chr1_1_1563	FAD dependent oxidoreductase	-	K00301
Chr1_1_1564	Peptidase dimerisation domain	MA20_09240	K01451
Chr1_1_1565	Peptidase family M20/M25/M40	MA20_09240	K01451
Chr1_1_1566	Glycosyl transferases group 1	lpcC	K12989
Chr1_1_1567	3-Deoxy-D-manno-octulosonic-acid transferase (kdotransferase)	kdtA	K02527
Chr1_1_1568	Catalyzes the cyclization of GTP to (8S)-3',8-cyclo-7,8- dihydroguanosine 5'-triphosphate	moaA	K03639
Chr1_1_1569	-	-	-
Chr1_1_1570	DNA alkylation repair	-	K01249
Chr1_1_1571	Pyridoxamine 5'-phosphate oxidase	-	-
Chr1_1_1572	Catalyzes the first step in hexosamine metabolism, converting fructose-6P into glucosamine-6P using glutamine as a nitrogen source	glmS	K00820
Chr1_1_1573	Catalyzes the last two sequential reactions in the de novo biosynthetic pathway for UDP-N-acetylglucosamine (UDP- GlcNAc). The C-terminal domain catalyzes the transfer of acetyl group from acetyl coenzyme A to glucosamine-1-phosphate (GlcN-1-P) to produce N-acetylglucosamine-1-phosphate (GlcNAc-1-P), which is converted into UDP-GlcNAc by the transfer of uridine 5- monophosphate (from uridine 5-tr…	glmU	K04042
Chr1_1_1574	haloacid dehalogenase-like hydrolase	gph	K01091
Chr1_1_1575	Belongs to the DegT DnrJ EryC1 family	-	K19715
Chr1_1_1576	Pyridoxamine 5'-phosphate oxidase like	-	-
Chr1_1_1577	Catalyzes the formation of 3-methylbut-2-enoyl CoA from 3-methylbutanoyl CoA	ivd	K00253
Chr1_1_1578	-	-	-
Chr1_1_1579	NADPH-dependent FMN reductase	-	K03322
Chr1_1_1580	AMP-binding enzyme C-terminal domain	acsA_1	K01895
Chr1_1_1581	Carboxyl transferase domain	mccB	K01969
Chr1_1_1583	Biotin carboxylase C-terminal domain	mccA	K01968
Chr1_1_1584	Glutathione S-transferase, C-terminal domain	-	K00799
Chr1_1_1585	HMGL-like	mvaB	K01640
Chr1_1_1586	Catalyzes the reversible hydration of unsaturated fatty acyl-CoA to beta-hydroxyacyl-CoA	-	K13766
Chr1_1_1589	NDH-1 shuttles electrons from NADH, via FMN and iron- sulfur (Fe-S) centers, to quinones in the respiratory chain. The immediate electron acceptor for the enzyme in this species is believed to be ubiquinone. Couples the redox reaction to proton translocation (for every two electrons transferred, four hydrogen ions are translocated across the cytoplasmic membrane), and thus conserves the redox ene…	nuoA	K00330
Chr1_1_1590	NDH-1 shuttles electrons from NADH, via FMN and iron- sulfur (Fe-S) centers, to quinones in the respiratory chain. The immediate electron acceptor for the enzyme in this species is believed to be ubiquinone. Couples the redox reaction to proton translocation (for every two electrons transferred, four hydrogen ions are translocated across the cytoplasmic membrane), and thus conserves the redox ene…	nuoB	K00331
Chr1_1_1591	NDH-1 shuttles electrons from NADH, via FMN and iron- sulfur (Fe-S) centers, to quinones in the respiratory chain. The immediate electron acceptor for the enzyme in this species is believed to be ubiquinone. Couples the redox reaction to proton translocation (for every two electrons transferred, four hydrogen ions are translocated across the cytoplasmic membrane), and thus conserves the redox ene…	nuoC	K00332
Chr1_1_1592	-	-	-
Chr1_1_1593	-	-	-
Chr1_1_1594	NDH-1 shuttles electrons from NADH, via FMN and iron- sulfur (Fe-S) centers, to quinones in the respiratory chain. The immediate electron acceptor for the enzyme in this species is believed to be ubiquinone. Couples the redox reaction to proton translocation (for every two electrons transferred, four hydrogen ions are translocated across the cytoplasmic membrane), and thus conserves the redox ene…	nuoD	K00333
Chr1_1_1595	Thioredoxin-like [2Fe-2S] ferredoxin	nuoE	K00334
Chr1_1_1596	NADH ubiquinone oxidoreductase 41 kD complex I subunit	nuoE_2	K00334
Chr1_1_1597	Family of unknown function (DUF5337)	-	-
Chr1_1_1598	NDH-1 shuttles electrons from NADH, via FMN and iron- sulfur (Fe-S) centers, to quinones in the respiratory chain	nuoF	K00335
Chr1_1_1599	MAPEG family	-	-
Chr1_1_1600	Domain of unknown function (DUF3291)	-	-
Chr1_1_1601	-	-	-
Chr1_1_1602	Family of unknown function (DUF5333)	-	-
Chr1_1_1603	Catalyzes the transfer of electrons from NADH to quinone	nuoG	K00336
Chr1_1_1604	-	-	-
Chr1_1_1605	NDH-1 shuttles electrons from NADH, via FMN and iron- sulfur (Fe-S) centers, to quinones in the respiratory chain. The immediate electron acceptor for the enzyme in this species is believed to be ubiquinone. Couples the redox reaction to proton translocation (for every two electrons transferred, four hydrogen ions are translocated across the cytoplasmic membrane), and thus conserves the redox ene…	nuoH	K00337
Chr1_1_1606	NDH-1 shuttles electrons from NADH, via FMN and iron- sulfur (Fe-S) centers, to quinones in the respiratory chain. The immediate electron acceptor for the enzyme in this species is believed to be ubiquinone. Couples the redox reaction to proton translocation (for every two electrons transferred, four hydrogen ions are translocated across the cytoplasmic membrane), and thus conserves the redox ene…	nuoI	K00338
Chr1_1_1607	Carboxymuconolactone decarboxylase family	-	K01607
Chr1_1_1608	Belongs to the complex I subunit 6 family	nuoJ	K00339
Chr1_1_1609	NDH-1 shuttles electrons from NADH, via FMN and iron- sulfur (Fe-S) centers, to quinones in the respiratory chain. The immediate electron acceptor for the enzyme in this species is believed to be ubiquinone. Couples the redox reaction to proton translocation (for every two electrons transferred, four hydrogen ions are translocated across the cytoplasmic membrane), and thus conserves the redox ene…	nuoK	K00340
Chr1_1_1610	NADH ubiquinone oxidoreductase subunit	nuoL	K00341
Chr1_1_1611	Proton-conducting membrane transporter	nuoM	K00342
Chr1_1_1612	NDH-1 shuttles electrons from NADH, via FMN and iron- sulfur (Fe-S) centers, to quinones in the respiratory chain. The immediate electron acceptor for the enzyme in this species is believed to be ubiquinone. Couples the redox reaction to proton translocation (for every two electrons transferred, four hydrogen ions are translocated across the cytoplasmic membrane), and thus conserves the redox ene…	nuoN	K00343
Chr1_1_1613	Biotin protein ligase C terminal domain	birA	K03524
Chr1_1_1614	Catalyzes the phosphorylation of pantothenate (Pan), the first step in CoA biosynthesis	coaX	K03525
Chr1_1_1615	Zn-dependent metallo-hydrolase RNA specificity domain	rnjA	K12574
Chr1_1_1616	COG0513 Superfamily II DNA and RNA helicases	rhlE	K11927
Chr1_1_1617	Glycosyl transferase family 2	-	-
Chr1_1_1618	Increases the formation of ribosomal termination complexes and stimulates activities of RF-1 and RF-2. It binds guanine nucleotides and has strong preference for UGA stop codons. It may interact directly with the ribosome. The stimulation of RF- 1 and RF-2 is significantly reduced by GTP and GDP, but not by GMP	prfC	K02837
Chr1_1_1619	MgtC family	-	K07507
Chr1_1_1620	Hint domain	-	K19511
Chr1_1_1621	Enoyl-(Acyl carrier protein) reductase	MA20_19195	K00059
Chr1_1_1622	COG4335 DNA alkylation repair enzyme	-	K01249
Chr1_1_1623	COG0591 Na proline symporter	-	-
Chr1_1_1624	Belongs to the ABC transporter superfamily	fbpC	K02010
Chr1_1_1625	Conserved hypothetical protein (Lin0512_fam)	-	-
Chr1_1_1626	Conserved hypothetical protein (Lin0512_fam)	-	-
Chr1_1_1627	WYL domain	-	K13572
Chr1_1_1628	-	-	-
Chr1_1_1629	Part of the twin-arginine translocation (Tat) system that transports large folded proteins containing a characteristic twin-arginine motif in their signal peptide across membranes. TatA could form the protein-conducting channel of the Tat system	tatA	K03116
Chr1_1_1630	Part of the twin-arginine translocation (Tat) system that transports large folded proteins containing a characteristic twin-arginine motif in their signal peptide across membranes. Together with TatC, TatB is part of a receptor directly interacting with Tat signal peptides. TatB may form an oligomeric binding site that transiently accommodates folded Tat precursor proteins before their translocat…	tatB	K03117
Chr1_1_1631	Part of the twin-arginine translocation (Tat) system that transports large folded proteins containing a characteristic twin-arginine motif in their signal peptide across membranes. Together with TatB, TatC is part of a receptor directly interacting with Tat signal peptides	tatC	K03118
Chr1_1_1632	ATPase (AAA	MA20_41470	K06923
Chr1_1_1633	Lysin motif	lysM	K06194
Chr1_1_1634	Catalyzes the methyl esterification of L-isoaspartyl residues in peptides and proteins that result from spontaneous decomposition of normal L-aspartyl and L-asparaginyl residues. It plays a role in the repair and or degradation of damaged proteins	pcm	K00573
Chr1_1_1635	Nucleotidase that shows phosphatase activity on nucleoside 5'-monophosphates	surE	K03787
Chr1_1_1636	KR domain	MA20_27940	K00540
Chr1_1_1637	-	-	-
Chr1_1_1638	InterPro IPR014922	-	-
Chr1_1_1639	Acetyltransferase (GNAT) family	-	K18815
Chr1_1_1640	Belongs to the UPF0386 family	-	K09982
Chr1_1_1641	Catalyzes the formation of phosphoribosylamine from phosphoribosylpyrophosphate (PRPP) and glutamine	purF	K00764
Chr1_1_1642	Colicin V production protein	cvpA	K03558
Chr1_1_1643	DNA-dependent ATPase involved in processing of recombination intermediates, plays a role in repairing DNA breaks. Stimulates the branch migration of RecA-mediated strand transfer reactions, allowing the 3' invading strand to extend heteroduplex DNA faster. Binds ssDNA in the presence of ADP but not other nucleotides, has ATPase activity that is stimulated by ssDNA and various branched DNA structu…	radA	K04485
Chr1_1_1644	Paraquat-inducible protein A	-	-
Chr1_1_1645	Catalyzes the interconversion of L-alanine and D- alanine. May also act on other amino acids	alr	K01775
Chr1_1_1646	Fatty acid hydroxylase	-	-
Chr1_1_1647	Platelet-activating factor acetylhydrolase, isoform II	-	-
Chr1_1_1648	it exhibits DNA-dependent ATPase activity and contains distinct active sites for ATP binding, DNA binding, and interaction with DnaC protein, primase, and other prepriming proteins	dnaB	K02314
Chr1_1_1649	Catalyzes the transfer of a ribosyl phosphate group from 5-phosphoribose 1-diphosphate to orotate, leading to the formation of orotidine monophosphate (OMP)	pyrE	K00762
Chr1_1_1650	Catalyzes the reversible cyclization of carbamoyl aspartate to dihydroorotate	pyrC	K01465
Chr1_1_1651	-	-	-
Chr1_1_1652	Glycosyltransferase family 92	-	-
Chr1_1_1653	Met-10+ like-protein	-	-
Chr1_1_1654	Glycosyltransferase family 92	-	K01991
Chr1_1_1655	O-linked N-acetylglucosamine transferase SPINDLY family	-	-
Chr1_1_1656	Glycosyltransferase family 92	-	K09688
Chr1_1_1657	AAA domain (dynein-related subfamily)	MA20_09400	K01554
Chr1_1_1658	VWA domain containing CoxE-like protein	MA20_09405	K07161
Chr1_1_1659	Part of the phosphoribosylformylglycinamidine synthase complex involved in the purines biosynthetic pathway. Catalyzes the ATP-dependent conversion of formylglycinamide ribonucleotide (FGAR) and glutamine to yield formylglycinamidine ribonucleotide (FGAM) and glutamate. The FGAM synthase complex is composed of three subunits. PurQ produces an ammonia molecule by converting glutamine to glutamate.…	purL	K01952
Chr1_1_1660	-	-	-
Chr1_1_1661	transcriptional regulator	MA20_05050	K10918
Chr1_1_1662	Catalyzes the ferredoxin-dependent oxidative decarboxylation of arylpyruvates	-	K04090
Chr1_1_1663	Phosphate acyltransferases	-	-
Chr1_1_1664	Provides the (R)-glutamate required for cell wall biosynthesis	murI	K01776
Chr1_1_1665	Catalyzes the NADPH-dependent reduction of N-acetyl-5- glutamyl phosphate to yield N-acetyl-L-glutamate 5-semialdehyde	argC	K00145
Chr1_1_1666	Heme chaperone required for the biogenesis of c-type cytochromes. Transiently binds heme delivered by CcmC and transfers the heme to apo-cytochromes in a process facilitated by CcmF and CcmH	ccmE	K02197
Chr1_1_1667	Predicted Peptidoglycan domain	-	K11904
Chr1_1_1668	Holin of 3TMs, for gene-transfer release	-	-
Chr1_1_1669	required for the transfer of heme to apocytochrome c	ccmF	K02198
Chr1_1_1670	subunit of a heme lyase	cycL	K02200
Chr1_1_1671	Enoyl-CoA hydratase/isomerase	paaG	K15866
Chr1_1_1672	-	-	-
Chr1_1_1674	in Escherichia coli this enzyme forms a trimer of dimers which is allosterically inhibited by NADH and competitively inhibited by alpha-ketoglutarate	gltA	K01647
Chr1_1_1675	Catalyzes the attachment of glutamate to tRNA(Glu) in a two-step reaction glutamate is first activated by ATP to form Glu-AMP and then transferred to the acceptor end of tRNA(Glu)	gltX	K01885
Chr1_1_1676	Domain of unknown function (DUF4131)	-	K02238
Chr1_1_1677	Represses a number of genes involved in the response to DNA damage (SOS response), including recA and lexA. In the presence of single-stranded DNA, RecA interacts with LexA causing an autocatalytic cleavage which disrupts the DNA-binding part of LexA, leading to derepression of the SOS regulon and eventually DNA repair	lexA	K01356
Chr1_1_1678	MoeA C-terminal region (domain IV)	moeA	K03750
Chr1_1_1679	Catalyzes the conversion of (8S)-3',8-cyclo-7,8- dihydroguanosine 5'-triphosphate to cyclic pyranopterin monophosphate (cPMP)	moaC	K03637
Chr1_1_1680	Indole-3-glycerol phosphate synthase	trpC	K01609
Chr1_1_1681	Excises uracil residues from the DNA which can arise as a result of misincorporation of dUMP residues by DNA polymerase or due to deamination of cytosine	ung	K03648
Chr1_1_1682	Catalyzes the transfer of the phosphoribosyl group of 5- phosphorylribose-1-pyrophosphate (PRPP) to anthranilate to yield N-(5'-phosphoribosyl)-anthranilate (PRA)	trpD	K00766
Chr1_1_1683	Peptidase C26	trpG	K01658
Chr1_1_1684	Divergent polysaccharide deacetylase	yibQ	K09798
Chr1_1_1685	Protein-L-isoaspartate(D-aspartate) O-methyltransferase (PCMT)	-	K00599
Chr1_1_1686	Succinylglutamate desuccinylase / Aspartoacylase family	doeB	K06987
Chr1_1_1688	Part of a heterotetrameric complex that catalyzes the two-step biosynthesis of anthranilate, an intermediate in the biosynthesis of L-tryptophan. In the first step, the glutamine- binding beta subunit (TrpG) of anthranilate synthase (AS) provides the glutamine amidotransferase activity which generates ammonia as a substrate that, along with chorismate, is used in the second step, catalyzed by the…	trpE	K01657
Chr1_1_1689	SurA N-terminal domain	ppiD	K03770
Chr1_1_1690	DegT/DnrJ/EryC1/StrS aminotransferase family	aspC4	K00837
Chr1_1_1691	Acts on guanine, xanthine and to a lesser extent hypoxanthine	gpt	K00769
Chr1_1_1692	LysE type translocator	rhtC	K05835
Chr1_1_1693	threonine efflux protein	-	K05835
Chr1_1_1694	Enoyl- acyl-carrier-protein reductase NADH	fabI2	K00208
Chr1_1_1695	Catalyzes the oxidation of either pyridoxine 5'- phosphate (PNP) or pyridoxamine 5'-phosphate (PMP) into pyridoxal 5'-phosphate (PLP)	pdxH	K00275
Chr1_1_1696	Cold shock protein domain	cspC	K03704
Chr1_1_1697	Uncharacterized ACR, COG1430	-	K09005
Chr1_1_1698	Domain of unknown function (DUF4214)	-	K03932
Chr1_1_1699	Domain of unknown function (DUF4214)	-	K01406
Chr1_1_1700	Catalyzes the reduction of ribonucleotides to deoxyribonucleotides. May function to provide a pool of deoxyribonucleotide precursors for DNA repair during oxygen limitation and or for immediate growth after restoration of oxygen	nrdJ	K00525
Chr1_1_1701	Trimethylamine methyltransferase (MTTB)	mttB2	K14083
Chr1_1_1702	Outer membrane protein beta-barrel domain	MA20_19585	K16079
Chr1_1_1703	Aminotransferase class I and II	aspC	K12252
Chr1_1_1704	tRNA synthetases class I (C) catalytic domain	cysS	K01883
Chr1_1_1705	Belongs to the alpha-IPM synthase homocitrate synthase family	MA20_26350	K01649
Chr1_1_1706	Serine aminopeptidase, S33	-	K01048
Chr1_1_1707	Methyltransferase domain	-	K07154
Chr1_1_1708	Squalene/phytoene synthase	crtB	K02291
Chr1_1_1709	Major Facilitator Superfamily	-	-
Chr1_1_1710	Precorrin-6x reductase CbiJ/CobK	-	K05895
Chr1_1_1711	endonuclease III	alkA	K01247
Chr1_1_1712	Serine hydrolase (FSH1)	estB	K06999
Chr1_1_1713	HNH nucleases	MA20_20605	K01157
Chr1_1_1714	Endonuclease/Exonuclease/phosphatase family	xth	K01142
Chr1_1_1716	-	-	-
Chr1_1_1717	Belongs to the HesB IscA family	erpA	K15724
Chr1_1_1718	presumably hydrolyzes dGTP to deoxyguanosine and triphosphate	dgt	K01129
Chr1_1_1719	Arginyl-tRNA synthetase	argS	K01887
Chr1_1_1720	Sporulation related domain	-	-
Chr1_1_1721	Glycosyl hydrolase family 3 N terminal domain	nagZ	K01207
Chr1_1_1722	Participates in chromosomal partition during cell division. May act via the formation of a condensin-like complex containing Smc and ScpB that pull DNA away from mid-cell into both cell halves	scpA	K05896
Chr1_1_1723	Participates in chromosomal partition during cell division. May act via the formation of a condensin-like complex containing Smc and ScpA that pull DNA away from mid-cell into both cell halves	scpB	K06024
Chr1_1_1724	-	-	-
Chr1_1_1725	Catalyzes the deamination of dCTP to form dUTP	dcd	K01494
Chr1_1_1726	helix_turn_helix, mercury resistance	merR	-
Chr1_1_1727	This protein is one of the two subunits of integration host factor, a specific DNA-binding protein that functions in genetic recombination as well as in transcriptional and translational control	himA	K04764
Chr1_1_1728	Catalyzes the condensation reaction of fatty acid synthesis by the addition to an acyl acceptor of two carbons from malonyl-ACP. Catalyzes the first condensation reaction which initiates fatty acid synthesis and may therefore play a role in governing the total rate of fatty acid production. Possesses both acetoacetyl-ACP synthase and acetyl transacylase activities. Its substrate specificity deter…	fabH	K00648
Chr1_1_1729	Catalyzes the reversible formation of acyl-phosphate (acyl-PO(4)) from acyl- acyl-carrier-protein (acyl-ACP). This enzyme utilizes acyl-ACP as fatty acyl donor, but not acyl-CoA	plsX	K03621
Chr1_1_1730	Belongs to the bacterial ribosomal protein bL32 family	rpmF	K02911
Chr1_1_1731	Uncharacterized ACR, COG1399	-	-
Chr1_1_1732	SmpA / OmlA family	MA20_36760	-
Chr1_1_1733	Acetyltransferase (GNAT) domain	-	-
Chr1_1_1734	ABC transporter C-terminal domain	uup	K15738
Chr1_1_1735	Acetyltransferase (GNAT) domain	-	-
Chr1_1_1737	Catalyzes the attachment of tyrosine to tRNA(Tyr) in a two-step reaction tyrosine is first activated by ATP to form Tyr- AMP and then transferred to the acceptor end of tRNA(Tyr)	tyrS	K01866
Chr1_1_1738	Catalyzes the specific phosphorylation of 1,6-anhydro-N- acetylmuramic acid (anhMurNAc) with the simultaneous cleavage of the 1,6-anhydro ring, generating MurNAc-6-P. Is required for the utilization of anhMurNAc either imported from the medium or derived from its own cell wall murein, and thus plays a role in cell wall recycling	anmK	K09001
Chr1_1_1739	Cupin superfamily (DUF985)	MA20_39615	K09705
Chr1_1_1740	Antioxidant protein with alkyl hydroperoxidase activity. Required for the reduction of the AhpC active site cysteine residues and for the regeneration of the AhpC enzyme activity	-	-
Chr1_1_1741	Catalyzes the reversible conversion of 2- phosphoglycerate into phosphoenolpyruvate. It is essential for the degradation of carbohydrates via glycolysis	eno	K01689
Chr1_1_1742	EamA-like transporter family	-	K15270
Chr1_1_1743	Transition state regulatory protein AbrB	-	K07120
Chr1_1_1744	Ferric uptake regulation protein	fur	K03711
Chr1_1_1745	helicase superfamily c-terminal domain	rhlE	K11927
Chr1_1_1746	Protein of unknown function (DUF533)	-	-
Chr1_1_1747	EamA-like transporter family	MA20_23245	K15268
Chr1_1_1748	Belongs to the UPF0061 (SELO) family	MA20_28420	K08997
Chr1_1_1749	Acetyltransferase (GNAT) family	-	K03789
Chr1_1_1750	Inosine-uridine preferring nucleoside hydrolase	rihA	K01239
Chr1_1_1751	MazG nucleotide pyrophosphohydrolase domain	mazG	K04765
Chr1_1_1752	Peptidase dimerisation domain	hipO1	K01451
Chr1_1_1753	Arginase family	speB	K01480
Chr1_1_1754	Belongs to the arginase family	speB_2	K12255
Chr1_1_1755	Protein of unknown function (DUF1499)	-	-
Chr1_1_1756	-	-	-
Chr1_1_1757	Peptide chain release factor 1 directs the termination of translation in response to the peptide chain termination codons UAG and UAA	prfA	K02835
Chr1_1_1758	Methylates the class 1 translation termination release factors RF1 PrfA and RF2 PrfB on the glutamine residue of the universally conserved GGQ motif	prmC	K02493
Chr1_1_1759	Domain of unknown function (DUF4167)	-	K03695
Chr1_1_1760	Specifically dimethylates two adjacent adenosines (A1518 and A1519) in the loop of a conserved hairpin near the 3'-end of 16S rRNA in the 30S particle. May play a critical role in biogenesis of 30S subunits	ksgA	K02528
Chr1_1_1761	Catalyzes the NAD(P)-dependent oxidation of 4- (phosphohydroxy)-L-threonine (HTP) into 2-amino-3-oxo-4- (phosphohydroxy)butyric acid which spontaneously decarboxylates to form 3-amino-2-oxopropyl phosphate (AHAP)	pdxA	K00097
Chr1_1_1762	PPIC-type PPIASE domain	surA	K03771
Chr1_1_1763	Involved in the assembly of lipopolysaccharide (LPS) at the surface of the outer membrane	lptD	K04744
Chr1_1_1764	Predicted permease YjgP/YjgQ family	lptG	K11720
Chr1_1_1765	Predicted permease YjgP/YjgQ family	MA20_28210	K07091
Chr1_1_1766	Presumably involved in the processing and regular turnover of intracellular proteins. Catalyzes the removal of unsubstituted N-terminal amino acids from various peptides	pepA	K01255
Chr1_1_1767	DNA polymerase III chi subunit, HolC	holC	K02339
Chr1_1_1768	PFAM GCN5-related N-acetyltransferase	-	K03829
Chr1_1_1770	gag-polyprotein putative aspartyl protease	-	K06985
Chr1_1_1771	MarC family integral membrane protein	marC	K05595
Chr1_1_1772	ABC transporter	yheS	K06158
Chr1_1_1773	Major role in the synthesis of nucleoside triphosphates other than ATP. The ATP gamma phosphate is transferred to the NDP beta phosphate via a ping-pong mechanism, using a phosphorylated active-site intermediate	ndk	K00940
Chr1_1_1774	Acetyltransferase (GNAT) domain	-	K03100
Chr1_1_1775	Adenylate and Guanylate cyclase catalytic domain	-	K01768
Chr1_1_1776	Uncharacterized protein conserved in bacteria (DUF2087)	-	-
Chr1_1_1777	TfoX C-terminal domain	-	-
Chr1_1_1779	Domain of unknown function (DUF4214)	-	K01406
Chr1_1_1780	Metallo-beta-lactamase superfamily	-	K01069
Chr1_1_1781	HAMP (Histidine kinases, Adenylyl cyclases, Methyl binding proteins, Phosphatases) domain	envZ	K07638
Chr1_1_1782	Domain of unknown function (DUF4442)	-	-
Chr1_1_1783	ABC transporter, phosphonate, periplasmic substrate-binding protein	-	K13040
Chr1_1_1784	Methyl-accepting chemotaxis-like domains (chemotaxis sensory transducer).	-	K03406
Chr1_1_1785	AIR synthase related protein, C-terminal domain	purM	K01933
Chr1_1_1786	Catalyzes the transfer of a formyl group from 10- formyltetrahydrofolate to 5-phospho-ribosyl-glycinamide (GAR), producing 5-phospho-ribosyl-N-formylglycinamide (FGAR) and tetrahydrofolate	purN	K11175
Chr1_1_1787	Exonuclease involved in the 3' processing of various precursor tRNAs. Initiates hydrolysis at the 3'-terminus of an RNA molecule and releases 5'-mononucleotides	rnd	K03684
Chr1_1_1788	Endoribonuclease L-PSP	-	K07567
Chr1_1_1789	-	-	-
Chr1_1_1790	Fe-S metabolism associated domain	sufE	K02426
Chr1_1_1791	Peptidase family M20/M25/M40	-	K01438
Chr1_1_1792	Protein of unknown function (DUF1638)	-	-
Chr1_1_1794	B12 binding domain	mtbC	K00548
Chr1_1_1795	Elongator protein 3, MiaB family, Radical SAM	MA20_42330	-
Chr1_1_1796	Catalyzes the formation of methionine from L-homocysteine and S-adenosyl-L-methionine	yitJ	K00548
Chr1_1_1797	Domain of unknown function (DUF1476)	MA20_09035	K02510
Chr1_1_1798	SAICAR synthetase	purC	K01923
Chr1_1_1799	Part of the phosphoribosylformylglycinamidine synthase complex involved in the purines biosynthetic pathway. Catalyzes the ATP-dependent conversion of formylglycinamide ribonucleotide (FGAR) and glutamine to yield formylglycinamidine ribonucleotide (FGAM) and glutamate. The FGAM synthase complex is composed of three subunits. PurQ produces an ammonia molecule by converting glutamine to glutamate.…	purS	K01952
Chr1_1_1800	Alcohol dehydrogenase GroES-like domain	-	K00001
Chr1_1_1801	Part of the phosphoribosylformylglycinamidine synthase complex involved in the purines biosynthetic pathway. Catalyzes the ATP-dependent conversion of formylglycinamide ribonucleotide (FGAR) and glutamine to yield formylglycinamidine ribonucleotide (FGAM) and glutamate. The FGAM synthase complex is composed of three subunits. PurQ produces an ammonia molecule by converting glutamine to glutamate.…	purQ	K01952
Chr1_1_1802	His Kinase A (phosphoacceptor) domain	dctB	K10125
Chr1_1_1803	Sigma-54 interaction domain	dctD	K10126
Chr1_1_1804	-	-	-
Chr1_1_1805	Endoribonuclease that plays a central role in RNA processing and decay. Required for the maturation of 5S and 16S rRNAs and the majority of tRNAs. Also involved in the degradation of most mRNAs	rne	K08300
Chr1_1_1806	Belongs to the sulfur carrier protein TusA family	tusA	K04085
Chr1_1_1807	Cytochrome C biogenesis protein transmembrane region	ccdA	K06196
Chr1_1_1808	Alpha beta hydrolase	-	-
Chr1_1_1809	Cytochrome P450	ptlI	K00493
Chr1_1_1810	Catalyzes the formation of glycerone phosphate and D-glyceraldehyde 3-phosphate from D-fructose 1,6-bisphosphate in glycolysis	fda	K01623
Chr1_1_1811	-	-	-
Chr1_1_1812	Ribbon-helix-helix domain	MA20_02235	-
Chr1_1_1813	Domain of unknown function (DUF4169)	-	-
Chr1_1_1814	Involved in the TCA cycle. Catalyzes the stereospecific interconversion of fumarate to L-malate	fumC	K01679
Chr1_1_1815	Stringent starvation protein B	MA20_02250	K09985
Chr1_1_1816	Chromate transporter	-	K07240
Chr1_1_1817	Chromate resistance exported protein	chrB	-
Chr1_1_1818	Peptidase family M20/M25/M40	celE	K01451
Chr1_1_1819	Methyl-accepting chemotaxis-like domains (chemotaxis sensory transducer).	-	K03406
Chr1_1_1820	FCD	-	K05799
Chr1_1_1821	DinB family	-	K07552
Chr1_1_1822	Glycine cleavage T-protein C-terminal barrel domain	dmdA	K17486
Chr1_1_1823	Zinc-binding dehydrogenase	acuI	K19745
Chr1_1_1824	-	-	-
Chr1_1_1825	HIT domain	hit	K02503
Chr1_1_1826	betaine transporter	opuD	K02168
Chr1_1_1828	Cys/Met metabolism PLP-dependent enzyme	-	K11717
Chr1_1_1829	DNA photolyase	phrB	K01669
Chr1_1_1830	Mycolic acid cyclopropane synthetase	cfa	K00574
Chr1_1_1831	resistance) protein	trgA	-
Chr1_1_1832	Gamma-glutamyl cyclotransferase, AIG2-like	trgB	K01515
Chr1_1_1833	forms a complex with serine acetyltransferase CysE	cysB	K01738
Chr1_1_1834	Protein of unknown function (DUF3772)	kefA	K05802
Chr1_1_1835	Threonyl and Alanyl tRNA synthetase second additional domain	alaS2	K07050
Chr1_1_1837	catalyzes the demethylation of specific methylglutamate residues introduced into the chemoreceptors (methyl-accepting chemotaxis proteins) by CheR	cheB	K03412
Chr1_1_1838	Probably deamidates glutamine residues to glutamate on methyl-accepting chemotaxis receptors (MCPs), playing an important role in chemotaxis	cheD	K03411
Chr1_1_1839	-	-	-
Chr1_1_1840	cheY-homologous receiver domain	cheY2	K03413
Chr1_1_1841	Methylation of the membrane-bound methyl-accepting chemotaxis proteins (MCP) to form gamma-glutamyl methyl ester residues in MCP	cheR	K00575
Chr1_1_1842	Two component signalling adaptor domain	cheW1	K03408
Chr1_1_1843	Signal transducing histidine kinase, homodimeric domain	cheA	K03407
Chr1_1_1844	cheY-homologous receiver domain	cheY1	K03413
Chr1_1_1845	STAS domain	-	K03409
Chr1_1_1846	Transmembrane secretion effector	MA20_36670	K08225
Chr1_1_1847	CO dehydrogenase/acetyl-CoA synthase delta subunit	acsE	K00548
Chr1_1_1848	COG0685 5,10-methylenetetrahydrofolate reductase	metF	K00297
Chr1_1_1849	Virulence factor	-	-
Chr1_1_1850	Stf0 sulphotransferase	-	K01524
Chr1_1_1851	Ppx/GppA phosphatase family	ppx	K01524
Chr1_1_1852	Specifically methylates the uridine in position 2552 of 23S rRNA at the 2'-O position of the ribose in the fully assembled 50S ribosomal subunit	ftsJ	K02427
Chr1_1_1853	ABC-type amino acid transport signal transduction systems periplasmic component domain	-	-
Chr1_1_1854	transporter component	-	K07112
Chr1_1_1855	Sulphur transport	-	K07112
Chr1_1_1856	helix_turn_helix, Arsenical Resistance Operon Repressor	nolR	K03892
Chr1_1_1857	Aminotransferase class-III	-	K00837
Chr1_1_1858	Acyl-coenzyme A:6-aminopenicillanic acid acyl-transferase	-	-
Chr1_1_1859	Biotin carboxylase	-	K01946
Chr1_1_1860	Orn/Lys/Arg decarboxylase, major domain	-	K01584
Chr1_1_1861	Carbon-nitrogen hydrolase	-	K01506
Chr1_1_1862	Aminotransferase class-III	gabT	K07250
Chr1_1_1863	Helix-turn-helix XRE-family like proteins	-	K14056
Chr1_1_1864	Zinc-dependent metalloprotease	-	K01866
Chr1_1_1865	Belongs to the short-chain dehydrogenases reductases (SDR) family	-	K00540
Chr1_1_1866	GDP-mannose 4,6 dehydratase	-	K01784
Chr1_1_1867	SBF-like CPA transporter family (DUF4137)	-	K03453
Chr1_1_1868	Flavin-binding monooxygenase-like	-	K11816
Chr1_1_1869	Bacterial regulatory proteins, tetR family	-	-
Chr1_1_1870	protein involved in response to NO	nnrS	K07234
Chr1_1_1871	Bacterial protein of unknown function (DUF882)	-	-
Chr1_1_1872	Putative peptidoglycan binding domain	-	-
Chr1_1_1873	Bacterial transferase hexapeptide (six repeats)	lpxD	K02536
Chr1_1_1874	Phosphopantetheine attachment site	-	K02078
Chr1_1_1875	Belongs to the beta-ketoacyl-ACP synthases family	fabF1	K14660
Chr1_1_1876	Bacterial regulatory helix-turn-helix protein, lysR family	-	K03566
Chr1_1_1877	Serine hydroxymethyltransferase	glyA_3	K00600
Chr1_1_1878	Invasion associated locus B (IalB) protein	MA20_19790	-
Chr1_1_1879	Bacterial protein of unknown function (DUF853)	yjgR	K06915
Chr1_1_1880	Acetyltransferase (GNAT) family	-	-
Chr1_1_1881	phosphoesterases, related to the Icc protein	-	K07096
Chr1_1_1882	EamA-like transporter family	-	-
Chr1_1_1883	Belongs to the binding-protein-dependent transport system permease family	-	K01998
Chr1_1_1884	Belongs to the binding-protein-dependent transport system permease family	-	K01997
Chr1_1_1885	branched-chain amino acid	livF2	K01996
Chr1_1_1887	Branched-chain amino acid ATP-binding cassette transporter	livG1	K01995
Chr1_1_1888	Branched-chain amino acid ABC transporter substrate-binding protein	-	K01999
Chr1_1_1889	Glucose / Sorbosone dehydrogenase	yliI	K00117
Chr1_1_1890	-	-	-
Chr1_1_1891	Transcriptional regulator	-	K17736
Chr1_1_1892	Class-II DAHP synthetase family	aroF	K01626
Chr1_1_1893	helix_turn_helix ASNC type	-	K03719
Chr1_1_1894	AzlC protein	-	-
Chr1_1_1895	Branched-chain amino acid transport protein (AzlD)	-	-
Chr1_1_1896	PAS domain	-	-
Chr1_1_1897	Domain of unknown function (DUF1732)	yicC	K02902
Chr1_1_1898	Essential for recycling GMP and indirectly, cGMP	gmk	K00942
Chr1_1_1899	Hexapeptide repeat of succinyl-transferase	dapH	K00680
Chr1_1_1900	His Kinase A (phosphoacceptor) domain	phoR	K07636
Chr1_1_1901	PBP superfamily domain	pstS	K02040
Chr1_1_1902	probably responsible for the translocation of the substrate across the membrane	pstC	K02037
Chr1_1_1903	Domain of unknown function (DUF3333)	pstA	K02038
Chr1_1_1904	Part of the ABC transporter complex PstSACB involved in phosphate import. Responsible for energy coupling to the transport system	pstB	K02036
Chr1_1_1905	Plays a role in the regulation of phosphate uptake	phoU	K02039
Chr1_1_1906	Transcriptional regulatory protein, C terminal	phoB	K07657
Chr1_1_1907	Creatinase/Prolidase N-terminal domain	pepE	AKS25184.1
Chr1_1_1909	Catalyzes a trans-dehydration via an enolate intermediate	aroQ	K03786
Chr1_1_1910	Autoinducer binding domain	luxR	K07782
Chr1_1_1911	Associates with the EF-Tu.GDP complex and induces the exchange of GDP to GTP. It remains bound to the aminoacyl-tRNA.EF- Tu.GTP complex up to the GTP hydrolysis stage on the ribosome	tsf	K02357
Chr1_1_1912	Belongs to the universal ribosomal protein uS2 family	rpsB	K02967
Chr1_1_1913	PA14 domain	-	-
Chr1_1_1914	Phosphate acyltransferases	plsC	K00655
Chr1_1_1915	Acetyltransferase (GNAT) domain	-	-
Chr1_1_1916	Protein of unknown function (DUF3553)	-	-
Chr1_1_1917	Histidine phosphotransferase C-terminal domain	MA20_46320	K13588
Chr1_1_1918	Catalyzes the NADPH-dependent reduction of L-glutamate 5-phosphate into L-glutamate 5-semialdehyde and phosphate. The product spontaneously undergoes cyclization to form 1-pyrroline-5- carboxylate	proA	K00147
Chr1_1_1919	Catalyzes the transfer of a phosphate group to glutamate to form L-glutamate 5-phosphate	proB	K00931
Chr1_1_1920	An essential GTPase which binds GTP, GDP and possibly (p)ppGpp with moderate affinity, with high nucleotide exchange rates and a fairly low GTP hydrolysis rate. Plays a role in control of the cell cycle, stress response, ribosome biogenesis and in those bacteria that undergo differentiation, in morphogenesis control	obg	K03979
Chr1_1_1921	Acetyltransferase (GNAT) domain	MA20_44020	K03790
Chr1_1_1922	LysE type translocator	-	K11250
Chr1_1_1924	Belongs to the bacterial ribosomal protein bL27 family	rpmA	K02899
Chr1_1_1925	This protein binds to 23S rRNA in the presence of protein L20	rplU	K02888
Chr1_1_1926	Uncharacterized protein conserved in bacteria (DUF2059)	-	-
Chr1_1_1927	Uncharacterized protein conserved in bacteria (DUF2059)	-	-
Chr1_1_1928	Belongs to the 'phage' integrase family	-	-
Chr1_1_1930	-	-	-
Chr1_1_1931	-	-	-
Chr1_1_1932	Transcriptional regulator	-	-
Chr1_1_1934	transcription initiation from RNA polymerase II promoter	-	-
Chr1_1_1935	COG0265 Trypsin-like serine proteases, typically periplasmic, contain C-terminal PDZ domain	-	K07126
Chr1_1_1936	Haloacid dehalogenase-like hydrolase	-	K01112
Chr1_1_1937	Binding-protein-dependent transport system inner membrane component	phnE_2	K02042
Chr1_1_1938	Binding-protein-dependent transport system inner membrane component	phnE_1	K02042
Chr1_1_1939	Part of the ABC transporter complex PhnCDE involved in phosphonates import. Responsible for energy coupling to the transport system	phnC	K02041
Chr1_1_1940	ABC transporter, phosphonate, periplasmic substrate-binding protein	phnD	K02044
Chr1_1_1941	Uncharacterized protein conserved in bacteria (DUF2147)	-	-
Chr1_1_1942	Amidase	MA20_01095	K01426
Chr1_1_1943	Catalyzes the removal of elemental sulfur and selenium atoms from L-cysteine, L-cystine, L-selenocysteine, and L- selenocystine to produce L-alanine	sufS	K11717
Chr1_1_1944	Yip1 domain	-	-
Chr1_1_1945	-	-	-
Chr1_1_1946	Uncharacterized protein family (UPF0051)	sufD	K09015
Chr1_1_1947	ATPases associated with a variety of cellular activities	sufC	K09013
Chr1_1_1948	Putative heavy-metal-binding	-	-
Chr1_1_1950	Uncharacterized protein family (UPF0051)	sufB	K09014
Chr1_1_1951	Aminotransferase class-V	nifS	K04487
Chr1_1_1953	transcriptional regulator	iscR	K13643
Chr1_1_1954	X-Pro dipeptidyl-peptidase (S15 family)	QU41_16170	K07018
Chr1_1_1955	-	-	-
Chr1_1_1956	HD domain	-	K07023
Chr1_1_1957	Belongs to the isocitrate and isopropylmalate dehydrogenases family	icd	K00031
Chr1_1_1958	Glutamine amidotransferases class-II	egtC	K18802
Chr1_1_1959	-	-	-
Chr1_1_1960	helix_turn_helix ASNC type	-	K05800
Chr1_1_1961	Small Multidrug Resistance protein	qacE	K03297
Chr1_1_1962	Elongation factor G C-terminus	typA	K06207
Chr1_1_1963	Domain of unknown function (DUF1330)	-	-
Chr1_1_1964	Catalyzes the attachment of alanine to tRNA(Ala) in a two-step reaction alanine is first activated by ATP to form Ala- AMP and then transferred to the acceptor end of tRNA(Ala). Also edits incorrectly charged Ser-tRNA(Ala) and Gly-tRNA(Ala) via its editing domain	alaS	K01872
Chr1_1_1965	Can catalyze the hydrolysis of ATP in the presence of single-stranded DNA, the ATP-dependent uptake of single-stranded DNA by duplex DNA, and the ATP-dependent hybridization of homologous single-stranded DNAs. It interacts with LexA causing its activation and leading to its autocatalytic cleavage	recA	K03553
Chr1_1_1966	-	-	-
Chr1_1_1967	His Kinase A (phosphoacceptor) domain	cckA	K13587
Chr1_1_1968	16S rRNA methyltransferase RsmB/F	sun1	K03500
Chr1_1_1969	Catalyzes the conversion of inosine 5'-phosphate (IMP) to xanthosine 5'-phosphate (XMP), the first committed and rate- limiting step in the de novo synthesis of guanine nucleotides, and therefore plays an important role in the regulation of cell growth	guaB	K00088
Chr1_1_1970	Belongs to the arginase family	speB_1	K01480
Chr1_1_1972	SNARE associated Golgi protein	yqaA	-
Chr1_1_1973	Cell division protein ZipA	-	K07028
Chr1_1_1974	-	-	-
Chr1_1_1975	-	-	-
Chr1_1_1976	Domain of unknown function (DUF4445)	nqrF	K16183
Chr1_1_1979	Antibiotic biosynthesis monooxygenase	-	-
Chr1_1_1980	Catalyzes the transfer of a sulfur ion to cyanide or to other thiol compounds	-	K01011
Chr1_1_1981	Acetyltransferase (GNAT) domain	-	K00676
Chr1_1_1982	Glutathione-dependent formaldehyde-activating	-	-
Chr1_1_1983	MerR family transcriptional regulator	-	K13638
Chr1_1_1984	Putative zinc ribbon domain	-	-
Chr1_1_1985	Activates fatty acids by binding to coenzyme A	alkK	K03316
Chr1_1_1986	Acetyltransferase (GNAT) family	-	K00680
Chr1_1_1987	Sodium/hydrogen exchanger family	-	K03316
Chr1_1_1988	Phosphoglucose isomerase	pgi	K01810
Chr1_1_1989	Glucosamine-6-phosphate isomerases/6-phosphogluconolactonase	pgl	K01057
Chr1_1_1990	Catalyzes the oxidation of glucose 6-phosphate to 6- phosphogluconolactone	zwf	K00036
Chr1_1_1991	4Fe-4S single cluster domain	-	-
Chr1_1_1992	Protein of unknown function (DUF2855)	-	-
Chr1_1_1993	Usg-like family	usg	-
Chr1_1_1994	A type II topoisomerase that negatively supercoils closed circular double-stranded (ds) DNA in an ATP-dependent manner to modulate DNA topology and maintain chromosomes in an underwound state. Negative supercoiling favors strand separation, and DNA replication, transcription, recombination and repair, all of which involve strand separation. Also able to catalyze the interconversion of other topol…	gyrA	K02469
Chr1_1_1995	COG2513 PEP phosphonomutase and related enzymes	-	K01003
Chr1_1_1996	Broad specificity carboxypetidase that releases amino acids sequentially from the C-terminus, including neutral, aromatic, polar and basic residues	cxp	K01299
Chr1_1_1997	Catalyzes the oxidation of the C8 methyl side group on heme O porphyrin ring into a formyl group	ctaA	K02259
Chr1_1_1998	SpoU rRNA Methylase family	trmJ	K02533
Chr1_1_1999	Thiamine monophosphate synthase	thiE	K00788
Chr1_1_2000	HupE / UreJ protein	-	-
Chr1_1_2001	Domain of unknown function (DUF4198)	-	-
Chr1_1_2002	pfkB family carbohydrate kinase	psuK	K16328
Chr1_1_2003	Catalyzes the reversible cleavage of pseudouridine 5'- phosphate (PsiMP) to ribose 5-phosphate and uracil. Functions biologically in the cleavage direction, as part of a pseudouridine degradation pathway	psuG	K16329
Chr1_1_2004	Protein of unknown function (DUF502)	MA20_12960	-
Chr1_1_2005	Patatin-like phospholipase	-	K07001
Chr1_1_2006	KR domain	bdhA	K00019
Chr1_1_2007	Bacterial extracellular solute-binding proteins, family 5 Middle	nikA	K02035
Chr1_1_2008	Low molecular weight phosphatase family	-	K03741
Chr1_1_2009	Helix-turn-helix XRE-family like proteins	-	-
Chr1_1_2010	AMP-binding enzyme	-	K01895
Chr1_1_2011	DSBA-like thioredoxin domain	dsb	K01829
Chr1_1_2013	Cytidylyltransferase-like	-	K00980
Chr1_1_2014	Fungal trichothecene efflux pump (TRI12)	-	K07552
Chr1_1_2015	Couples transcription and DNA repair by recognizing RNA polymerase (RNAP) stalled at DNA lesions. Mediates ATP-dependent release of RNAP and its truncated transcript from the DNA, and recruitment of nucleotide excision repair machinery to the damaged site	mfd	K03723
Chr1_1_2016	Component of SufBCD complex	-	-
Chr1_1_2017	Delta-aminolevulinic acid dehydratase	hemB	K01698
Chr1_1_2018	Las17-binding protein actin regulator	-	-
Chr1_1_2019	COG2202 FOG PAS PAC domain	aer	K03776
Chr1_1_2020	Ketopantoate reductase PanE/ApbA	MA20_25935	K00020
Chr1_1_2021	Penicillin amidase	quiP	K01434
Chr1_1_2022	Belongs to the pseudouridine synthase RsuA family	rluE	K06181
Chr1_1_2023	GTPase that associates with the 50S ribosomal subunit and may have a role during protein synthesis or ribosome biogenesis	hflX	K03665
Chr1_1_2024	RNA chaperone that binds small regulatory RNA (sRNAs) and mRNAs to facilitate mRNA translational regulation in response to envelope stress, environmental stress and changes in metabolite concentrations. Also binds with high specificity to tRNAs	hfq	K03666
Chr1_1_2025	Cation transport protein	trkH	K03498
Chr1_1_2026	TrkA-N domain	trkA	K03499
Chr1_1_2027	-	-	-
Chr1_1_2028	Sigma-54 interaction domain	ntrX	K13599
Chr1_1_2029	HAMP domain	ntrY	K13598
Chr1_1_2030	Sigma-54 interaction domain	ntrC	K07712
Chr1_1_2031	PAS domain	ntrB	K07708
Chr1_1_2032	Catalyzes the synthesis of 5,6-dihydrouridine (D), a modified base found in the D-loop of most tRNAs, via the reduction of the C5-C6 double bond in target uridines	dusB	K05540
Chr1_1_2033	Bifunctional enzyme that catalyzes the formation of 4- diphosphocytidyl-2-C-methyl-D-erythritol from CTP and 2-C-methyl- D-erythritol 4-phosphate (MEP) (IspD), and catalyzes the conversion of 4-diphosphocytidyl-2-C-methyl-D-erythritol 2- phosphate (CDP-ME2P) to 2-C-methyl-D-erythritol 2,4- cyclodiphosphate (ME-CPP) with a corresponding release of cytidine 5-monophosphate (CMP) (IspF)	ispDF	K12506
Chr1_1_2034	Lipid phosphatase which dephosphorylates phosphatidylglycerophosphate (PGP) to phosphatidylglycerol (PG)	pgpA	K01095
Chr1_1_2035	Competence-damaged protein	cinA	K03743
Chr1_1_2036	Ammonium Transporter Family	amtB	K03320
Chr1_1_2037	MmgE/PrpD family	-	K01720
Chr1_1_2038	Polyketide cyclase / dehydrase and lipid transport	pasT	K18588
Chr1_1_2039	Catalyzes the formation of inosine monophosphate from hypoxanthine and 5-phospho-alpha-D-ribose 1-diphosphate	hpt	K00760
Chr1_1_2040	Cytochrome C'	-	K01756
Chr1_1_2041	Cytochrome c	cycG	K18030
Chr1_1_2042	Catalyzes the radical-mediated insertion of two sulfur atoms into the C-6 and C-8 positions of the octanoyl moiety bound to the lipoyl domains of lipoate-dependent enzymes, thereby converting the octanoylated domains into lipoylated derivatives	lipA	K03644
Chr1_1_2043	-	-	-
Chr1_1_2044	DNA-binding transcription factor activity	-	-
Chr1_1_2045	-	-	-
Chr1_1_2046	Trimethylamine methyltransferase (MTTB)	mttB2	K14083
Chr1_1_2047	Catalyzes the synthesis of GMP from XMP	guaA	K01951
Chr1_1_2048	EamA-like transporter family	-	K15270
Chr1_1_2049	EamA-like transporter family	-	K07790
Chr1_1_2050	(ABC) transporter	-	-
Chr1_1_2051	Transfers an acetyl group from acetyl-CoA to L- homoserine, forming acetyl-L-homoserine	metAA	K00651
Chr1_1_2052	Serine aminopeptidase, S33	-	K01044
Chr1_1_2053	Polyphosphate kinase 2 (PPK2)	ppk_2	K00937
Chr1_1_2054	transcriptional regulator	MA20_04045	-
Chr1_1_2055	Luciferase-like monooxygenase	MA20_21365	K00540
Chr1_1_2056	Belongs to the universal ribosomal protein uS9 family	rpsI	K02996
Chr1_1_2057	This protein is one of the early assembly proteins of the 50S ribosomal subunit, although it is not seen to bind rRNA by itself. It is important during the early stages of 50S assembly	rplM	K02871
Chr1_1_2058	helix_turn_helix gluconate operon transcriptional repressor	-	K00837
Chr1_1_2059	Domain of unknown function (DUF1127)	-	-
[truncated: 1,840 more rows]

## Sheet: Table_S3
Table S3 Gene functional annotation of S190.
ORF	Gene description	Gene_name	KEGG
Chr1_1_1	it binds specifically double-stranded DNA at a 9 bp consensus (dnaA box) 5'-TTATC CA A CA A-3'. DnaA binds to ATP and to acidic phospholipids	dnaA	K02313
Chr1_1_2	Confers DNA tethering and processivity to DNA polymerases and other proteins. Acts as a clamp, forming a ring around DNA (a reaction catalyzed by the clamp-loading complex) which diffuses in an ATP-independent manner freely and bidirectionally along dsDNA. Initially characterized for its ability to contact the catalytic subunit of DNA polymerase III (Pol III), a complex, multichain enzyme respons…	dnaN	K02338
Chr1_1_3	it is required for DNA replication and normal SOS inducibility. RecF binds preferentially to single-stranded, linear DNA. It also seems to bind ATP	recF	K03629
Chr1_1_4	A type II topoisomerase that negatively supercoils closed circular double-stranded (ds) DNA in an ATP-dependent manner to modulate DNA topology and maintain chromosomes in an underwound state. Negative supercoiling favors strand separation, and DNA replication, transcription, recombination and repair, all of which involve strand separation. Also able to catalyze the interconversion of other topol…	gyrB	K02470
Chr1_1_5	helix_turn_helix, mercury resistance	hmrR	K19591
Chr1_1_6	E1-E2 ATPase	-	K17686
Chr1_1_7	HemY protein N-terminus	lapB	K02498
Chr1_1_8	Membrane	-	-
Chr1_1_9	Uroporphyrinogen-III synthase HemD	hemD	K01719
Chr1_1_10	Required for the formation of a threonylcarbamoyl group on adenosine at position 37 (t(6)A37) in tRNAs that read codons beginning with adenine. Is involved in the transfer of the threonylcarbamoyl moiety of threonylcarbamoyl-AMP (TC-AMP) to the N6 group of A37, together with TsaE and TsaB. TsaD likely plays a direct catalytic role in this reaction	tsaD	K01409
Chr1_1_11	NAD-dependent glycerol-3-phosphate dehydrogenase N-terminus	gpsA	K00057
Chr1_1_12	YCII-related domain	yciI	K09780
Chr1_1_13	EVE domain	MA20_25125	-
Chr1_1_14	Protein of unknown function (DUF1761)	-	-
Chr1_1_15	Protein of unknown function (DUF2853)	-	-
Chr1_1_16	Extensin-like protein C-terminus	-	-
Chr1_1_17	May play a key role in the regulation of the intracellular concentration of adenosylhomocysteine	ahcY	K01251
Chr1_1_18	-	-	-
Chr1_1_19	Metal dependent phosphohydrolases with conserved 'HD' motif.	MA20_42120	K06952
Chr1_1_20	COG1247 Sortase and related acyltransferases	-	K03823
Chr1_1_21	Bacterial regulatory protein, Fis family	regA	K15012
Chr1_1_22	SCO1/SenC	senC	K07152
Chr1_1_23	His Kinase A (phosphoacceptor) domain	regB	K15011
Chr1_1_24	COG2202 FOG PAS PAC domain	divL	K00936
Chr1_1_25	Threonylcarbamoyl adenosine biosynthesis protein TsaE	-	K06925
Chr1_1_26	Phosphotransferase enzyme family	MA20_24090	K07102
Chr1_1_27	Nucleotidyl transferase	MA20_24100	K00992
Chr1_1_28	PD-(D/E)XK nuclease superfamily	addB	K16899
Chr1_1_29	PD-(D/E)XK nuclease superfamily	addA	K16898
Chr1_1_30	Belongs to the thioredoxin family	trxA	K03671
Chr1_1_31	Phosphotransferase enzyme family	-	-
Chr1_1_32	Protease subunit of a proteasome-like degradation complex believed to be a general protein degrading machinery	hslV	K01419
Chr1_1_33	Aldo/keto reductase family	-	K05882
Chr1_1_34	this subunit has chaperone activity. The binding of ATP and its subsequent hydrolysis by HslU are essential for unfolding of protein substrates subsequently hydrolyzed by HslV. HslU recognizes the N-terminal part of its protein substrates and unfolds these before they are guided to HslV for hydrolysis	hslU	K03667
Chr1_1_35	Major Facilitator Superfamily	-	-
Chr1_1_36	Smr domain	smrA	K05810
Chr1_1_37	Murein transglycosylase	mltA	K08304
Chr1_1_38	Tim44	MA20_24770	-
Chr1_1_39	FxsA cytoplasmic membrane protein	fxsA	K07113
Chr1_1_40	One of the proteins required for the normal export of preproteins out of the cell cytoplasm. It is a molecular chaperone that binds to a subset of precursor proteins, maintaining them in a translocation-competent state. It also specifically binds to its receptor SecA	secB	K03071
Chr1_1_41	DNA polymerase III is a complex, multichain enzyme responsible for most of the replicative synthesis in bacteria. The epsilon subunit contain the editing function and is a proofreading 3'-5' exonuclease	dnaQ	K02342
Chr1_1_42	Catalyzes the phosphorylation of the 3'-hydroxyl group of dephosphocoenzyme A to form coenzyme A	coaE	K00859
Chr1_1_43	Involved in the biosynthesis of the chorismate, which leads to the biosynthesis of aromatic amino acids. Catalyzes the reversible NADPH linked reduction of 3-dehydroshikimate (DHSA) to yield shikimate (SA)	aroE	K00014
Chr1_1_44	Maf-like protein	maf	K06287
Chr1_1_45	Uncharacterised protein family (UPF0093)	MA20_24805	K08973
Chr1_1_46	Facilitates transcription termination by a mechanism that involves Rho binding to the nascent RNA, activation of Rho's RNA-dependent ATPase activity, and release of the mRNA from the DNA template	rho	K03628
Chr1_1_47	Exhibits a very high intrinsic GTPase hydrolysis rate. Involved in the addition of a carboxymethylaminomethyl (cmnm) group at the wobble position (U34) of certain tRNAs, forming tRNA- cmnm(5)s(2)U34	mnmE	K03650
Chr1_1_48	NAD-binding protein involved in the addition of a carboxymethylaminomethyl (cmnm) group at the wobble position (U34) of certain tRNAs, forming tRNA-cmnm(5)s(2)U34	gidA	K03495
Chr1_1_49	Specifically methylates the N7 position of guanine in position 527 of 16S rRNA	rsmG	K03501
Chr1_1_50	Chromosome partitioning protein ParA	parA	K03496
Chr1_1_51	ParB-like nuclease domain	parB	K03497
Chr1_1_52	Involved in the biosynthesis of porphyrin-containing compound	hemN	K02495
Chr1_1_53	Pyrophosphatase that catalyzes the hydrolysis of nucleoside triphosphates to their monophosphate derivatives, with a high preference for the non-canonical purine nucleotides XTP (xanthosine triphosphate), dITP (deoxyinosine triphosphate) and ITP. Seems to function as a house-cleaning enzyme that removes non-canonical purine nucleotides from the nucleotide pool, thus preventing their incorporation…	rdgB	K01516
Chr1_1_54	Phosphorolytic exoribonuclease that removes nucleotide residues following the -CCA terminus of tRNA and adds nucleotides to the ends of RNA molecules by using nucleoside diphosphates as substrates	rph	K00989
Chr1_1_55	Negative regulator of class I heat shock genes (grpE- dnaK-dnaJ and groELS operons). Prevents heat-shock induction of these operons	hrcA	K03705
Chr1_1_56	Participates actively in the response to hyperosmotic and heat shock by preventing the aggregation of stress-denatured proteins, in association with DnaK and GrpE. It is the nucleotide exchange factor for DnaK and may function as a thermosensor. Unfolded proteins bind initially to DnaJ	grpE	K03687
Chr1_1_57	that it carries out the mismatch recognition step. This protein has a weak ATPase activity	mutS	K03555
Chr1_1_58	Protein of unknown function (DUF563)	-	-
Chr1_1_59	catalyzes the oxidative decarboxylation of malate to form pyruvate	tme	K00029
Chr1_1_60	Catalyzes the phosphorylation of ribose at O-5 in a reaction requiring ATP and magnesium. The resulting D-ribose-5- phosphate can then be used either for sythesis of nucleotides, histidine, and tryptophan, or as a component of the pentose phosphate pathway	rbsK	K00852
Chr1_1_61	Has an important function as a repair enzyme for proteins that have been inactivated by oxidation. Catalyzes the reversible oxidation-reduction of methionine sulfoxide in proteins to methionine	msrA_2	K07304
Chr1_1_62	Branched-chain amino acid aminotransferase	-	K00860
Chr1_1_63	Catalyzes the formation of 2-N(omega)-(L-arginino)succinate from L-citrulline and L-aspartate in arginine biosynthesis, AMP-forming	argG	K01940
Chr1_1_64	Catalyzes the anaerobic formation of alpha-ketobutyrate and ammonia from threonine in a two-step reaction. The first step involved a dehydration of threonine and a production of enamine intermediates (aminocrotonate), which tautomerizes to its imine form (iminobutyrate). Both intermediates are unstable and short- lived. The second step is the nonenzymatic hydrolysis of the enamine imine intermedi…	ilvA	K01754
Chr1_1_65	KR domain	-	K00019
Chr1_1_66	Hpt domain	-	-
Chr1_1_67	Sigma factor PP2C-like phosphatases	-	K07315
Chr1_1_68	NUDIX domain	-	K03574
Chr1_1_69	Redox regulated molecular chaperone. Protects both thermally unfolding and oxidatively damaged proteins from irreversible aggregation. Plays an important role in the bacterial defense system toward oxidative stress	hslO	K04083
Chr1_1_70	NUDIX domain	MA20_44635	K01529
Chr1_1_71	COG0617 tRNA nucleotidyltransferase poly(A) polymerase	pcnB	K00970
Chr1_1_72	ABC transporter transmembrane region	abcT3	K18893
Chr1_1_73	ABC transporter transmembrane region	abcT3	K06147
Chr1_1_74	Belongs to the class I-like SAM-binding methyltransferase superfamily. RNA M5U methyltransferase family	rumA	K03215
Chr1_1_75	L,D-transpeptidase catalytic domain	-	-
Chr1_1_76	Cysteine-rich secretory protein family	-	-
Chr1_1_77	L,D-transpeptidase catalytic domain	-	K16291
Chr1_1_78	Catalyzes the ferrous insertion into protoporphyrin IX	hemH	K01772
Chr1_1_79	COG0500 SAM-dependent methyltransferases	bioC	K02169
Chr1_1_80	Competence protein	comF	K02242
Chr1_1_81	Has a glutathione-disulfide oxidoreductase activity in the presence of NADPH and glutathione reductase. Reduces low molecular weight disulfides and proteins	grxC	K03676
Chr1_1_82	Carbon-nitrogen hydrolase	-	K01459
Chr1_1_83	helix_turn_helix multiple antibiotic resistance protein	-	-
Chr1_1_84	O-methyltransferase that catalyzes the 2 O-methylation steps in the ubiquinone biosynthetic pathway	ubiG	K00568
Chr1_1_85	Belongs to the peptidase S33 family	pip	K01259
Chr1_1_86	Bacterial extracellular solute-binding proteins, family 5 Middle	-	K02035
Chr1_1_87	Required for maturation of 30S ribosomal subunits	rimP	K09748
Chr1_1_88	Participates in both transcription termination and antitermination	nusA	K02600
Chr1_1_89	Protein of unknown function (DUF448)	MA20_23920	K07742
Chr1_1_90	One of the essential components for the initiation of protein synthesis. Protects formylmethionyl-tRNA from spontaneous hydrolysis and promotes its binding to the 30S ribosomal subunits. Also involved in the hydrolysis of GTP during the formation of the 70S ribosomal complex	infB	K02519
Chr1_1_91	COG0494 NTP pyrophosphohydrolases including oxidative damage repair enzymes	mutT	K03574
Chr1_1_92	Catalyzes two activities which are involved in the cyclic version of arginine biosynthesis the synthesis of N- acetylglutamate from glutamate and acetyl-CoA as the acetyl donor, and of ornithine by transacetylation between N(2)-acetylornithine and glutamate	argJ	K00620
Chr1_1_93	peptidyl-prolyl isomerase	ppiC	K03769
Chr1_1_94	Part of the Sec protein translocase complex. Interacts with the SecYEG preprotein conducting channel. Has a central role in coupling the hydrolysis of ATP to the transfer of proteins into and across the cell membrane, serving both as a receptor for the preprotein-SecB complex and as an ATP-driven molecular motor driving the stepwise translocation of polypeptide chains across the membrane	secA	K03070
Chr1_1_95	-	-	-
Chr1_1_96	PBP superfamily domain	-	K02040
Chr1_1_97	RadC-like JAB domain	radC	K03630
Chr1_1_98	ATP binding to DnaK triggers the release of the substrate protein, thus completing the reaction cycle. Several rounds of ATP-dependent interactions between DnaJ, DnaK and GrpE are required for fully efficient folding. Also involved, together with DnaK and GrpE, in the DNA replication of plasmids through activation of initiation proteins	dnaJ	K03686
Chr1_1_99	Heat shock 70 kDa protein	dnaK	K04043
Chr1_1_100	2OG-Fe(II) oxygenase superfamily	alkB	K03919
Chr1_1_101	O-methyltransferase activity	-	-
Chr1_1_102	COG1682 ABC-type polysaccharide polyol phosphate export systems, permease component	-	K09688
Chr1_1_103	Inositol monophosphatase family	cysQ	K01082
Chr1_1_104	Cytidylyltransferase	kdsB	K00979
Chr1_1_105	Glycosyl transferase family 21	-	K07011
Chr1_1_106	UTP-glucose-1-phosphate uridylyltransferase	galU	K00963
Chr1_1_107	Glycosyl transferases group 1	-	K12993
Chr1_1_108	Glycosyl transferase family 2	-	-
Chr1_1_109	Core-2/I-Branching enzyme	-	K00771
Chr1_1_110	Sulfotransferase	-	-
Chr1_1_111	Phosphoenolpyruvate-dependent sugar phosphotransferase system, EIIA 2	ptsN	K02806
Chr1_1_112	Required for dimerization of active 70S ribosomes into 100S ribosomes in stationary phase	hpf	K05808
Chr1_1_113	Branched-chain amino acid ATP-binding cassette transporter	lptB	K06861
Chr1_1_114	OstA-like protein	lptA	K09774
Chr1_1_115	Protein conserved in bacteria	-	K11719
Chr1_1_116	Belongs to the SIS family. GutQ KpsF subfamily	kdsD	K06041
Chr1_1_117	3'-5' exonuclease	rnd1	K03684
Chr1_1_118	PaaX-like protein	paaX	K02616
Chr1_1_119	Catalyzes the conversion of glucosamine-6-phosphate to glucosamine-1-phosphate	glmM	K03431
Chr1_1_120	Alpha/beta hydrolase of unknown function (DUF900)	-	K07126
Chr1_1_121	Beta-lactamase superfamily domain	-	-
Chr1_1_122	MOSC domain	-	-
Chr1_1_123	helix_turn_helix, arabinose operon control protein	-	K07506
Chr1_1_124	COG0642 Signal transduction histidine kinase	regM	K19661
Chr1_1_125	NmrA-like family	MA20_24380	K00329
Chr1_1_126	Catalyzes the dephosphorylation of undecaprenyl diphosphate (UPP). Confers resistance to bacitracin	uppP	K06153
Chr1_1_127	Dihydroprymidine dehydrogenase domain II, 4Fe-4S cluster	gltD	K00266
Chr1_1_128	Glutathione-dependent formaldehyde-activating enzyme	-	-
Chr1_1_129	glutamate synthase	gltB	K00265
Chr1_1_130	Hint domain	-	K19511
Chr1_1_131	GDSL-like Lipase/Acylhydrolase family	-	-
Chr1_1_132	Peptidoglycan polymerase that catalyzes glycan chain elongation from lipid-linked precursors	mtgA	K03814
Chr1_1_133	Glutathione S-transferase, C-terminal domain	gst	K00799
Chr1_1_134	Domain of unknown function (DUF1730)	queG	K18979
Chr1_1_135	Hydantoinase/oxoprolinase N-terminal region	-	K01472
Chr1_1_136	Has an important function as a repair enzyme for proteins that have been inactivated by oxidation. Catalyzes the reversible oxidation-reduction of methionine sulfoxide in proteins to methionine	msrA	K07304
Chr1_1_137	This stereospecific enzymes reduces the R isomer of methionine sulfoxide while MsrA reduces the S form	msrB	K07305
Chr1_1_138	Belongs to the glutathione peroxidase family	bsaA	K00432
Chr1_1_139	EamA-like transporter family	MA20_19820	K15269
Chr1_1_140	Domain present in phytochromes and cGMP-specific phosphodiesterases.	-	K07315
Chr1_1_141	Belongs to the bacterial histone-like protein family	hup	K03530
Chr1_1_142	Catalyzes the hydrolysis of the N-glycosidic bond of AMP to form adenine and ribose 5-phosphate. Involved in regulation of AMP concentrations	amn	K01241
Chr1_1_143	Belongs to the metallo-dependent hydrolases superfamily. Adenine deaminase family	ade	K01486
Chr1_1_144	lactoylglutathione lyase activity	-	-
Chr1_1_145	Predicted membrane protein (DUF2306)	-	-
Chr1_1_146	Class II Aldolase and Adducin N-terminal domain	-	K12708
Chr1_1_147	COG1960 Acyl-CoA dehydrogenases	acdA	K00249
Chr1_1_148	Succinyl-CoA ligase like flavodoxin domain	-	K01895
Chr1_1_149	Catalyzes the dehydration of L-carnitinyl-CoA to crotonobetainyl-CoA	caiD	K08299
Chr1_1_150	Gkycosyl transferase family 4 group	-	K00754
Chr1_1_151	Polysaccharide biosynthesis/export protein	bexD	K01991
Chr1_1_152	RmlD substrate binding domain	-	K01784
Chr1_1_153	Bacterial sugar transferase	wcaJ	K19428
Chr1_1_154	Polysaccharide biosynthesis protein	lpsB2	K19421
Chr1_1_155	Exopolysaccharide biosynthesis protein YbjH	-	-
Chr1_1_156	Group 4 capsule polysaccharide lipoprotein gfcB, YjbF	-	-
Chr1_1_157	-	-	-
Chr1_1_158	COG0451 Nucleoside-diphosphate-sugar epimerases	-	K00311
Chr1_1_159	Exopolysaccharide synthesis, ExoD	-	-
Chr1_1_160	Ion transport protein	ccaA	K08714
Chr1_1_161	Catalyzes the acyloin condensation reaction between C atoms 2 and 3 of pyruvate and glyceraldehyde 3-phosphate to yield 1-deoxy-D-xylulose-5-phosphate (DXP)	dxs	K01662
Chr1_1_162	Belongs to the FPP GGPP synthase family	ispA	K00795
Chr1_1_163	Bidirectionally degrades single-stranded DNA into large acid-insoluble oligonucleotides, which are then degraded further into small acid-soluble oligonucleotides	xseB	K03602
Chr1_1_164	Transcriptional regulatory protein, C terminal	petR	K07659
Chr1_1_165	helix_turn_helix multiple antibiotic resistance protein	petP	-
Chr1_1_166	Belongs to the class-IV pyridoxal-phosphate-dependent aminotransferase family	ilvE	K00826
Chr1_1_167	Required for both de novo synthesis of the corrin ring for the assimilation of exogenous corrinoids. Participates in the adenosylation of a variety of incomplete and complete corrinoids	cobO	K19221
Chr1_1_168	EamA-like transporter family	-	K15270
Chr1_1_169	twin-arginine translocation pathway signal sequence domain protein	-	-
Chr1_1_170	Bacterial regulatory proteins, tetR family	-	K16137
Chr1_1_171	Catalyzes the anti-1,4-elimination of the C-3 phosphate and the C-6 proR hydrogen from 5-enolpyruvylshikimate-3-phosphate (EPSP) to yield chorismate, which is the branch point compound that serves as the starting substrate for the three terminal pathways of aromatic amino acid biosynthesis. This reaction introduces a second double bond into the aromatic ring system	aroC	K01736
Chr1_1_172	Bacterial extracellular solute-binding protein	tbpA	K02064
Chr1_1_173	COG1178 ABC-type Fe3 transport system permease component	thiP	K02063
Chr1_1_174	Part of the ABC transporter complex ThiBPQ involved in thiamine import. Responsible for energy coupling to the transport system	thiQ	K02062
Chr1_1_175	6,7-dimethyl-8-ribityllumazine synthase	ribH2	K00794
Chr1_1_176	Putative FMN-binding domain	paiB	K07734
Chr1_1_177	Glutathione S-transferase, N-terminal domain	yibF	K00799
Chr1_1_178	Component of the ubiquinol-cytochrome c reductase complex (complex III or cytochrome b-c1 complex), which is a respiratory chain that generates an electrochemical potential coupled to ATP synthesis	petA	K00411
Chr1_1_179	Component of the ubiquinol-cytochrome c reductase complex (complex III or cytochrome b-c1 complex), which is a respiratory chain that generates an electrochemical potential coupled to ATP synthesis	petB	K00412
Chr1_1_180	Cytochrome C1 family	petC	K00413
Chr1_1_181	Uncharacterized protein family UPF0004	mtaB	K18707
Chr1_1_182	Catalyzes the stereoinversion of LL-2,6- diaminoheptanedioate (L,L-DAP) to meso-diaminoheptanedioate (meso- DAP), a precursor of L-lysine and an essential component of the bacterial peptidoglycan	dapF	K01778
Chr1_1_183	helix_turn_helix multiple antibiotic resistance protein	-	K15974
Chr1_1_184	PFAM Acetyltransferase (GNAT) family	-	-
Chr1_1_185	COG2838 Monomeric isocitrate dehydrogenase	icd	K00031
Chr1_1_186	Extracellular solute-binding protein, family 1	ugpB	K05813
Chr1_1_187	Binding-protein-dependent transport system inner membrane component	ugpA	K05814
Chr1_1_188	probably responsible for the translocation of the substrate across the membrane	ugpE	K05815
Chr1_1_189	Part of the ABC transporter complex UgpABCE involved in sn-glycerol-3-phosphate import. Responsible for energy coupling to the transport system	ugpC	K05816
Chr1_1_190	Endonuclease/Exonuclease/phosphatase family	-	-
Chr1_1_191	Belongs to the UPF0271 (lamB) family	-	K07160
Chr1_1_192	Allophanate hydrolase subunit 2	MA20_13140	K01457
Chr1_1_193	Allophanate hydrolase subunit 1	-	K06351
Chr1_1_194	Bile acid	-	-
Chr1_1_195	GMC oxidoreductase	alkJ2	K00119
Chr1_1_196	COG1638 TRAP-type C4-dicarboxylate transport system, periplasmic component	-	K11688
Chr1_1_197	TRAP-type C4-dicarboxylate transport system small permease component	-	-
Chr1_1_198	Tripartite ATP-independent periplasmic transporter, DctM component	-	K11690
Chr1_1_199	Bacterial transcriptional regulator	-	K13641
Chr1_1_200	Winged helix DNA-binding domain	-	K09927
Chr1_1_201	Transcriptional regulator (LacI family	-	K06145
Chr1_1_202	-	-	-
Chr1_1_203	TIR domain	-	-
Chr1_1_204	-	-	-
Chr1_1_205	-	-	-
Chr1_1_206	nuclear chromosome segregation	-	-
Chr1_1_207	HNH endonuclease	-	K07454
Chr1_1_208	addiction module antidote protein, HigA family	higA	K07496
Chr1_1_209	Transcriptional regulator	-	-
Chr1_1_210	-	-	-
Chr1_1_211	Subunit R is required for both nuclease and ATPase activities, but not for modification	hsdR	K01153
Chr1_1_212	nuclease of the RecB family	-	-
Chr1_1_213	-	-	-
Chr1_1_215	Restriction modification system DNA specificity domain	-	K01154
Chr1_1_216	COG0286 Type I restriction-modification system methyltransferase subunit	hsdM	K03427
Chr1_1_217	-	-	-
Chr1_1_218	Helix-turn-helix XRE-family like proteins	-	-
Chr1_1_219	Integrase	-	-
Chr1_1_220	Belongs to the 'phage' integrase family	-	-
Chr1_1_221	Phage portal protein	-	-
Chr1_1_222	Phage prohead protease, HK97 family	-	K06904
Chr1_1_223	Phage gp6-like head-tail connector protein	-	-
Chr1_1_224	Phage capsid family	-	-
Chr1_1_228	Phage Terminase	-	-
Chr1_1_229	HNH nucleases	-	K07451
Chr1_1_231	Helix-turn-helix domain	-	-
Chr1_1_232	Belongs to the anaerobic coproporphyrinogen-III oxidase family	hemN	K02495
Chr1_1_233	helix_turn_helix, cAMP Regulatory protein	fnrL	K01420
Chr1_1_234	Belongs to the heme-copper respiratory oxidase family	ccoN	K00404
Chr1_1_235	Cytochrome C oxidase, mono-heme subunit/FixO	ccoO	K00405
Chr1_1_236	Cbb3-type cytochrome oxidase component FixQ	-	K00407
Chr1_1_237	C-type cytochrome. Part of the cbb3-type cytochrome c oxidase complex	ccoP	K00406
Chr1_1_238	IG-like fold at C-terminal of FixG, putative oxidoreductase	ccoG	-
Chr1_1_239	FixH	fixH	-
Chr1_1_240	E1-E2 ATPase	fixI	K01533
Chr1_1_241	protein, possibly involved in nitrogen fixation	ccoS	-
Chr1_1_242	Cupin 2, conserved barrel domain protein	-	-
Chr1_1_243	COG0697 Permeases of the drug metabolite transporter (DMT) superfamily	-	K15270
Chr1_1_244	Catalyzes the oxidation of 3-carboxy-2-hydroxy-4- methylpentanoate (3-isopropylmalate) to 3-carboxy-4-methyl-2- oxopentanoate. The product decarboxylates to 4-methyl-2 oxopentanoate	leuB	K00052
Chr1_1_245	Endonuclease/Exonuclease/phosphatase family	-	K01113
Chr1_1_246	-	-	-
Chr1_1_247	Catalyzes the isomerization between 2-isopropylmalate and 3-isopropylmalate, via the formation of 2-isopropylmaleate	leuD	K01704
Chr1_1_248	Catalyzes the isomerization between 2-isopropylmalate and 3-isopropylmalate, via the formation of 2-isopropylmaleate	leuC	K01703
Chr1_1_249	Mechanosensitive ion channel	MA20_40450	K05802
Chr1_1_250	Oxidoreductase FAD-binding domain	-	K00540
Chr1_1_251	Functions as a ribosomal silencing factor. Interacts with ribosomal protein L14 (rplN), blocking formation of intersubunit bridge B8. Prevents association of the 30S and 50S ribosomal subunits and the formation of functional ribosomes, thus repressing translation	rsfS	K09710
Chr1_1_252	Specifically methylates the pseudouridine at position 1915 (m3Psi1915) in 23S rRNA	rlmH	K00783
Chr1_1_253	-	-	-
Chr1_1_254	Protein of unknown function, DUF599	-	-
Chr1_1_255	Methyltransferase, chemotaxis proteins	-	K13924
Chr1_1_256	-	-	-
Chr1_1_257	FAD linked oxidases, C-terminal domain	glcD	K00104
Chr1_1_258	FAD binding domain	glcE	K11472
Chr1_1_259	-	-	-
Chr1_1_260	4Fe-4S dicluster domain	glcF	K11473
Chr1_1_261	Trypsin-like serine protease	blaSE	K04775
Chr1_1_262	heat shock protein	ibpA	K04080
Chr1_1_263	belongs to the aldehyde dehydrogenase family	gabD	K00135
Chr1_1_264	-	-	-
Chr1_1_265	-	-	-
Chr1_1_266	ATPase family associated with various cellular activities (AAA)	-	-
Chr1_1_268	-	-	-
Chr1_1_269	-	-	-
Chr1_1_270	Protein of unknown function (DUF1523)	-	-
Chr1_1_271	HIT domain	pkcI	K02503
Chr1_1_272	Core-2/I-Branching enzyme	-	K00771
Chr1_1_273	Sulfotransferase family	-	-
Chr1_1_274	Fumarylacetoacetate (FAA) hydrolase family	-	K16165
Chr1_1_275	Protein of unknown function (DUF805)	-	-
Chr1_1_276	COG0457 FOG TPR repeat	-	-
Chr1_1_278	Peptidase family S58	-	K01266
Chr1_1_279	Belongs to the ABC transporter superfamily	gsiA5	K02031
Chr1_1_280	COG1173 ABC-type dipeptide oligopeptide nickel transport systems, permease components	MA20_14685	K02034
Chr1_1_281	ABC transporter, permease protein	gsiC	K02033
Chr1_1_282	COG0123 Deacetylases, including yeast histone deacetylase and acetoin utilization protein	acuC	K04768
Chr1_1_283	Bacterial extracellular solute-binding proteins, family 5 Middle	gsiB	K02035
Chr1_1_284	Catalyzes the reversible reaction in which hydroxymethyl group from 5,10-methylenetetrahydrofolate is transferred onto alpha-ketoisovalerate to form ketopantoate	panB	K00606
Chr1_1_285	Catalyzes the condensation of pantoate with beta-alanine in an ATP-dependent reaction via a pantoyl-adenylate intermediate	panC	K01918
Chr1_1_286	Hsp70 protein	MA20_15110	K04046
Chr1_1_287	dapE-encoded N-succinyl-L,L-diaminopimelic acid desuccinylase (DapE), catalyzes the hydrolysis of N-succinyl-L,Ldiaminopimelate L,L-SDAP to L,L-diaminopimelate and succinate. It is a metalloprotease containing dinuclear active sites. Its structure is	dapE2	K01439
Chr1_1_288	Formate/nitrite transporter	yfdC	K06212
Chr1_1_289	Virulence factor BrkB	-	K07058
Chr1_1_290	Crp-like helix-turn-helix domain	fixK	K01420
Chr1_1_292	-	-	-
Chr1_1_293	Bacterial protein of unknown function (DUF883)	-	-
Chr1_1_294	In Caulobacter crescentus, CC3477 is differentially expressed in minimal salts media with glucose as compared to complex media	phyR	K02485
Chr1_1_295	-	-	-
Chr1_1_296	the sigma factor binds with the catalytic core of RNA polymerase to produce the holoenzyme and directs bacterial core RNA polymerase to specific promoter elements to initiate transcription	sigH	K03088
Chr1_1_297	Histidine kinase	-	K02486
Chr1_1_299	Helix-turn-helix XRE-family like proteins	-	K14056
Chr1_1_300	Belongs to the class-III pyridoxal-phosphate-dependent aminotransferase family	gabT	K07250
Chr1_1_301	-	-	-
Chr1_1_302	Belongs to the glutamate synthase family	MA20_40290	K05300
Chr1_1_303	TRAP transporter solute receptor TAXI family	imp	K07080
Chr1_1_304	Tripartite ATP-independent periplasmic transporter, DctM component	-	K00948
Chr1_1_305	Carbon-nitrogen hydrolase	-	K01506
Chr1_1_306	Orn/Lys/Arg decarboxylase, major domain	-	K01584
Chr1_1_307	Biotin carboxylase	-	K01946
Chr1_1_308	choloylglycine hydrolase	-	-
Chr1_1_309	CoA-transferase family III	-	K01796
Chr1_1_310	Paraquat-inducible protein A	-	K03808
Chr1_1_311	Paraquat-inducible protein A	pqiA	K03808
Chr1_1_312	MlaD protein	pqiB	K06192
Chr1_1_313	ABC-type transport auxiliary lipoprotein component	-	K09857
Chr1_1_314	the 2 termini fold to resemble tRNA(Ala) and it encodes a tag peptide , a short internal open reading frame. During trans-translation Ala- aminoacylated tmRNA acts like a tRNA, entering the A-site of stalled ribosomes, displacing the stalled mRNA. The ribosome then switches to translate the ORF on the tmRNA	smpB	K03664
Chr1_1_315	Catalyzes the transfer of a sulfur ion to cyanide or to other thiol compounds	sseA	K01011
Chr1_1_316	Aminotransferase class I and II	tyrB	K00832
Chr1_1_317	Ammonium Transporter Family	amt_1	K03320
Chr1_1_318	at high nitrogen levels P-II prevents the phosphorylation of NR-I, the transcriptional activator of the glutamine synthetase gene (glnA)	glnK	K04751
Chr1_1_319	Transglycosylase	mrcB	K05366
Chr1_1_320	Phenazine biosynthesis-like protein	-	K06998
Chr1_1_321	YjgF/chorismate_mutase-like, putative endoribonuclease	-	K03809
Chr1_1_322	Glycerophosphoryl diester phosphodiesterase family	ugpQ	K01126
Chr1_1_323	Peptidogalycan biosysnthesis/recognition	MA20_36195	K09919
Chr1_1_324	Pterin 4 alpha carbinolamine dehydratase	phhB	K01724
Chr1_1_325	Mechanosensitive ion channel	mscS	K03442
Chr1_1_326	Redoxin	pmpA	K00428
Chr1_1_327	Reductase C-terminal	thcD	K00529
Chr1_1_328	Conserved hypothetical protein 95	rsmD	K08316
Chr1_1_329	-	-	-
Chr1_1_330	Methionine aminopeptidase	map	K01265
Chr1_1_331	Sugar fermentation stimulation protein	sfsA	K06206
Chr1_1_332	Probable molybdopterin binding domain	cinA1	K00953
Chr1_1_333	Acetyltransferase (GNAT) family	yobR	-
Chr1_1_334	Antioxidant protein with alkyl hydroperoxidase activity. Required for the reduction of the AhpC active site cysteine residues and for the regeneration of the AhpC enzyme activity	-	K01607
Chr1_1_335	OmpA family	-	K03286
Chr1_1_336	Domain present in phytochromes and cGMP-specific phosphodiesterases.	-	K07315
Chr1_1_337	Bacterial regulatory helix-turn-helix protein, lysR family	-	K18900
Chr1_1_338	Polyphosphate kinase 2 (PPK2)	ppk2	K00937
Chr1_1_339	protein conserved in bacteria	-	K09794
Chr1_1_340	Catalyzes the formation of trans-2- enoyl-CoA from 2,4-dienoyl-CoA	fadH	K00219
Chr1_1_341	Acetyltransferase (GNAT) domain	-	K03830
Chr1_1_342	Accelerates the degradation of transcripts by removing pyrophosphate from the 5'-end of triphosphorylated RNA, leading to a more labile monophosphorylated state that can stimulate subsequent ribonuclease cleavage	nudH	K08311
Chr1_1_343	-	-	-
Chr1_1_344	COG0454 Histone acetyltransferase HPA2 and related acetyltransferases	-	K00680
Chr1_1_345	pfkB family carbohydrate kinase	pfkB	K00847
Chr1_1_346	DNA repair enzyme that has both DNA N-glycosylase activity and AP-lyase activity. The DNA N-glycosylase activity releases various damaged pyrimidines from DNA by cleaving the N- glycosidic bond, leaving an AP (apurinic apyrimidinic) site. The AP-lyase activity cleaves the phosphodiester bond 3' to the AP site by a beta-elimination, leaving a 3'-terminal unsaturated sugar and a product with a term…	nth	K10773
Chr1_1_347	6-O-methylguanine DNA methyltransferase, DNA binding domain	ada	K10778
Chr1_1_348	Glycine zipper	yiaD	K02557
Chr1_1_349	NAD(P)H-dependent FMN reductase	-	K19784
Chr1_1_350	Glyoxalase/Bleomycin resistance protein/Dioxygenase superfamily	-	K01759
Chr1_1_351	N-terminal half of MaoC dehydratase	-	K09709
Chr1_1_352	FAD dependent oxidoreductase	goxB	K03153
Chr1_1_353	S-adenosyl-L-methionine-dependent methyltransferase	mnmC	K15461
Chr1_1_354	EamA-like transporter family	sam	K15270
Chr1_1_355	Transglycosylase SLT domain	slt	K08309
Chr1_1_356	Catalyzes the condensation of (S)-aspartate-beta- semialdehyde (S)-ASA and pyruvate to 4-hydroxy- tetrahydrodipicolinate (HTPA)	dapA	K01714
Chr1_1_357	#NAME?	-	K00680
Chr1_1_358	DMSO reductase anchor subunit (DmsC)	dmsC	-
Chr1_1_359	COG0437 Fe-S-cluster-containing hydrogenase components 1	ttrB	K00184
Chr1_1_360	Belongs to the prokaryotic molybdopterin-containing oxidoreductase family	psrA	K08352
Chr1_1_361	Phosphate acetyl/butaryl transferase	pta	K00625
Chr1_1_362	Belongs to the TPP enzyme family	xsc	K03852
Chr1_1_363	helix_turn_helix gluconate operon transcriptional repressor	tauR	K00375
Chr1_1_364	Glycine zipper 2TM domain	-	-
Chr1_1_365	3-demethylubiquinone-9 3-O-methyltransferase activity	-	-
Chr1_1_366	Belongs to the class-III pyridoxal-phosphate-dependent aminotransferase family	tpa	K03851
Chr1_1_367	COG4521 ABC-type taurine transport system periplasmic component	tauA	K15551
Chr1_1_368	Belongs to the DEAD box helicase family	deaD	K05592
Chr1_1_369	aminotransferase	-	K00837
Chr1_1_370	SOS response	-	K14160
Chr1_1_371	Nucleotidyltransferase DNA polymerase involved in DNA repair	imuB	K14161
Chr1_1_372	DNA polymerase involved in damage-induced mutagenesis and translesion synthesis (TLS). It is not the major replicative DNA polymerase	dnaE2	K14162
Chr1_1_373	MOFRL family	ttuD	K11529
Chr1_1_374	COG5598 Trimethylamine corrinoid methyltransferase	-	K14083
Chr1_1_375	Belongs to the GcvT family	-	K00315
Chr1_1_376	threonine efflux protein	MA20_42260	K05834
Chr1_1_377	Protein of unknown function (FYDLN_acid)	MA20_24185	-
Chr1_1_378	Protein of unknown function DUF45	MA20_23375	K07043
Chr1_1_379	Protein of unknown function (DUF3140)	-	-
Chr1_1_380	FCD	mcbR	K13654
Chr1_1_381	Acetyltransferase (GNAT) family	-	K01409
Chr1_1_382	Component of the acetyl coenzyme A carboxylase (ACC) complex. First, biotin carboxylase catalyzes the carboxylation of biotin on its carrier protein (BCCP) and then the CO(2) group is transferred by the carboxyltransferase to acetyl-CoA to form malonyl-CoA	accA	K01962
Chr1_1_383	LysE type translocator	MA20_02350	K11249
Chr1_1_384	helix_turn_helix ASNC type	-	K03719
Chr1_1_386	Belongs to the HpcH HpaI aldolase family	mcl1	K08691
Chr1_1_387	Domain of unknown function (DUF1611_N) Rossmann-like domain	-	-
Chr1_1_388	Belongs to the mandelate racemase muconate lactonizing enzyme family	ycjG	K19802
Chr1_1_389	Catalyzes the transamination of D-amino acids and their alpha-keto acids	dat	K00824
Chr1_1_390	MaoC like domain	-	K01726
Chr1_1_391	Protein of unknown function (DUF1244)	MA20_03865	K09948
Chr1_1_392	N-formylglutamate amidohydrolase	-	K01458
Chr1_1_393	Belongs to the pyruvate kinase family	pyk	K00873
Chr1_1_394	-	-	-
Chr1_1_395	Belongs to the bacterial ribosomal protein bL35 family	rpmI	K02916
Chr1_1_396	Binds directly to 23S ribosomal RNA and is necessary for the in vitro assembly process of the 50S ribosomal subunit. It is not involved in the protein synthesizing functions of that subunit	rplT	K02887
Chr1_1_397	Flavodoxin-like fold	-	K00358
Chr1_1_398	Transcriptional regulator, TetR family	-	K18301
Chr1_1_399	Glutathione-dependent formaldehyde-activating enzyme	-	-
Chr1_1_400	Belongs to the class-II aminoacyl-tRNA synthetase family. Phe-tRNA synthetase alpha subunit type 1 subfamily	pheS	K01889
Chr1_1_401	depolymerase	-	K03932
Chr1_1_402	Belongs to the phenylalanyl-tRNA synthetase beta subunit family. Type 1 subfamily	pheT	K01890
Chr1_1_403	Nucleoside 2-deoxyribosyltransferase YtoQ	ytoQ	-
Chr1_1_404	LysE type translocator	-	K05834
Chr1_1_405	Glutathione S-transferase, C-terminal domain	MA20_27820	K11209
Chr1_1_406	Channel that opens in response to stretch forces in the membrane lipid bilayer. May participate in the regulation of osmotic pressure changes within the cell	mscL	K03282
Chr1_1_407	-	-	-
Chr1_1_408	DNA-binding transcription factor activity	-	-
Chr1_1_409	Belongs to the AlaDH PNT family	ald	K00259
Chr1_1_410	helix_turn_helix ASNC type	aldR	K03719
Chr1_1_411	Fatty acid hydroxylase	-	-
Chr1_1_412	Protein conserved in bacteria	-	K07126
Chr1_1_413	Belongs to the bacterial ribosomal protein bS21 family	rpsU	K02970
Chr1_1_414	COQ9	cOQ9	K18587
Chr1_1_415	ATPases associated with a variety of cellular activities	bioM	K16784
Chr1_1_416	Cobalt transport protein	bioN	K16783
Chr1_1_417	BioY protein	bioY	K03523
Chr1_1_418	Thiolase, C-terminal domain	-	K00626
Chr1_1_419	AMP-binding enzyme	yhfT	K01897
Chr1_1_420	hmm pf00107	ppsC	K00344
Chr1_1_421	-	-	K07997
Chr1_1_422	Ribonuclease T2 family	rns	K01166
Chr1_1_423	Protein conserved in bacteria	MA20_20925	K09987
Chr1_1_424	Endonuclease/Exonuclease/phosphatase family	-	-
Chr1_1_425	May play a role in DNA repair. It seems to be involved in an RecBC-independent recombinational process of DNA repair. It may act with RecF and RecO	recR	K06187
Chr1_1_426	Binds to DNA and alters its conformation. May be involved in regulation of gene expression, nucleoid organization and DNA protection	ybaB	K09747
Chr1_1_427	DNA polymerase III is a complex, multichain enzyme responsible for most of the replicative synthesis in bacteria. This DNA polymerase also exhibits 3' to 5' exonuclease activity	dnaX	K02343
Chr1_1_428	Domain of unknown function (DUF202)	-	K00389
Chr1_1_429	Putative neutral zinc metallopeptidase	-	K07054
Chr1_1_430	5'-nucleotidase, C-terminal domain	-	K01119
Chr1_1_431	NADH pyrophosphatase-like rudimentary NUDIX domain	nudC	K03426
Chr1_1_432	oxidoreductase activity, acting on CH-OH group of donors	-	-
Chr1_1_433	Prephenate dehydratase	pheA	K04518
Chr1_1_434	Cytochrome c	cycM	K08738
Chr1_1_435	ABC-type oligopeptide transport system periplasmic component	yejA	K13893
Chr1_1_436	Binding-protein-dependent transport system inner membrane component	yejB	K13894
Chr1_1_437	N-terminal TM domain of oligopeptide transport permease C	yejE	K13895
Chr1_1_438	Belongs to the ABC transporter superfamily	yejF	K13896
Chr1_1_439	ABC-type multidrug transport system ATPase and permease	-	K02021
Chr1_1_440	D-alanyl-D-alanine carboxypeptidase	dacF	K01286
Chr1_1_441	hydrolase	-	K07025
Chr1_1_442	Involved in the modulation of the specificity of the ClpAP-mediated ATP-dependent protein degradation	clpS	K06891
Chr1_1_443	Methyltransferase small domain	rsmC	K00564
Chr1_1_444	Enoyl-(Acyl carrier protein) reductase	bacC	K00076
Chr1_1_445	Coproporphyrinogen III oxidase	hemF	K00228
Chr1_1_446	Bacterial extracellular solute-binding protein, family 7	-	K11688
Chr1_1_447	Tripartite ATP-independent periplasmic transporters, DctQ component	-	-
Chr1_1_448	Tripartite ATP-independent periplasmic transporter, DctM component	-	K11690
Chr1_1_449	Bacterial extracellular solute-binding proteins, family 5 Middle	-	K02035
Chr1_1_450	Amidohydrolase family	-	K01485
Chr1_1_451	EamA-like transporter family	-	-
Chr1_1_452	NUBPL iron-transfer P-loop NTPase	mipZ	K03496
Chr1_1_453	Na+-dependent bicarbonate transporter superfamily	-	K07086
Chr1_1_454	Bacterial regulatory helix-turn-helix protein, lysR family	nhaR	K03717
Chr1_1_455	Domain of unknown function (DUF4440)	-	-
Chr1_1_456	Ribosomal protein L31	rpmE	K02909
Chr1_1_457	This protein is located at the 30S-50S ribosomal subunit interface and may play a role in the structure and function of the aminoacyl-tRNA binding site	rplS	K02884
Chr1_1_458	Belongs to the RNA methyltransferase TrmD family	trmD	K00554
Chr1_1_459	-	-	-
Chr1_1_460	-	-	-
Chr1_1_461	An accessory protein needed during the final step in the assembly of 30S ribosomal subunit, possibly for assembly of the head region. Probably interacts with S19. Essential for efficient processing of 16S rRNA. May be needed both before and after RbfA during the maturation of 16S rRNA. It has affinity for free ribosomal 30S subunits but not for 70S ribosomes	rimM	K02860
Chr1_1_462	-	-	-
Chr1_1_463	Nitroreductase family	bluB	K04719
Chr1_1_464	Belongs to the bacterial ribosomal protein bS16 family	rpsP	K02959
Chr1_1_465	chorismate mutase	tyrA	K04092
Chr1_1_466	COG1670 acetyltransferases, including N-acetylases of ribosomal proteins	-	K00676
Chr1_1_467	NIPSNAP	-	-
Chr1_1_468	Involved in targeting and insertion of nascent membrane proteins into the cytoplasmic membrane. Binds to the hydrophobic signal sequence of the ribosome-nascent chain (RNC) as it emerges from the ribosomes. The SRP-RNC complex is then targeted to the cytoplasmic membrane where it interacts with the SRP receptor FtsY. Interaction with FtsY leads to the transfer of the RNC complex to the Sec transl…	ffh	K03106
Chr1_1_469	Catalyzes the reductive cleavage of azo bond in aromatic azo compounds to the corresponding amines. Requires NADH, but not NADPH, as an electron donor for its activity	azoR	K01118
Chr1_1_470	Transcriptional regulator, LysR family	-	K16135
Chr1_1_471	EamA-like transporter family	-	-
Chr1_1_472	Transcriptional regulator, ArsR family	sdpR	K03892
Chr1_1_473	Putative F0F1-ATPase subunit Ca2+/Mg2+ transporter	atpI	K02116
Chr1_1_474	it plays a direct role in the translocation of protons across the membrane	atpB	K02108
Chr1_1_475	F(1)F(0) ATP synthase produces ATP from ADP in the presence of a proton or sodium gradient. F-type ATPases consist of two structural domains, F(1) containing the extramembraneous catalytic core and F(0) containing the membrane proton channel, linked together by a central stalk and a peripheral stalk. During catalysis, ATP synthesis in the catalytic domain of F(1) is coupled via a rotary mechanism…	atpE	K02110
Chr1_1_476	Component of the F(0) channel, it forms part of the peripheral stalk, linking F(1) to F(0)	atpF2	K02109
Chr1_1_477	Component of the F(0) channel, it forms part of the peripheral stalk, linking F(1) to F(0)	atpF	K02109
Chr1_1_479	FCD	pdhR	K05799
Chr1_1_480	-	-	-
Chr1_1_481	Required for chromosome condensation and partitioning	smc	K03529
Chr1_1_482	-	-	-
Chr1_1_483	Rhodanese Homology Domain	-	K00540
Chr1_1_484	Transglycosylase SLT domain	MA20_44755	K01238
Chr1_1_485	Converts cobyric acid to cobinamide by the addition of aminopropanol on the F carboxylic group	cobD	K02227
Chr1_1_486	Aminotransferase class I and II	cobC	K02225
Chr1_1_487	cheY-homologous receiver domain	-	-
Chr1_1_488	Glutathione S-transferase, C-terminal domain	yqjG	K07393
Chr1_1_489	-	-	-
Chr1_1_490	Aminotransferase class I and II	patB	K14155
Chr1_1_491	Removes the formyl group from the N-terminal Met of newly synthesized proteins. Requires at least a dipeptide for an efficient rate of reaction. N-terminal L-methionine is a prerequisite for activity but the enzyme has broad specificity at other positions	def	K01462
Chr1_1_492	Removes the formyl group from the N-terminal Met of newly synthesized proteins. Requires at least a dipeptide for an efficient rate of reaction. N-terminal L-methionine is a prerequisite for activity but the enzyme has broad specificity at other positions	def_2	K01462
Chr1_1_493	Removes the formyl group from the N-terminal Met of newly synthesized proteins. Requires at least a dipeptide for an efficient rate of reaction. N-terminal L-methionine is a prerequisite for activity but the enzyme has broad specificity at other positions	def1	K01462
Chr1_1_494	Attaches a formyl group to the free amino group of methionyl-tRNA(fMet). The formyl group appears to play a dual role in the initiator identity of N-formylmethionyl-tRNA by promoting its recognition by IF2 and preventing the misappropriation of this tRNA by the elongation apparatus	fmt	K00604
Chr1_1_495	-	-	-
Chr1_1_496	UPF0126 domain	-	-
Chr1_1_497	Endonuclease that specifically degrades the RNA of RNA- DNA hybrids	rnhA	K03469
Chr1_1_498	Methyltransferase domain	-	K00599
Chr1_1_499	Protein of unknown function (DUF3429)	-	-
Chr1_1_500	LysE type translocator	MA20_04860	K05834
Chr1_1_501	Catalyzes the conversion of 1-hydroxy-2-methyl-2-(E)- butenyl 4-diphosphate (HMBPP) into a mixture of isopentenyl diphosphate (IPP) and dimethylallyl diphosphate (DMAPP). Acts in the terminal step of the DOXP MEP pathway for isoprenoid precursor biosynthesis	ispH	K03527
Chr1_1_502	response regulator	epsR	-
Chr1_1_503	NYN domain	MA20_36560	-
Chr1_1_504	7,8-dihydro-6-hydroxymethylpterin-pyrophosphokinase	folK	K00950
Chr1_1_505	Promotes RNA polymerase assembly. Latches the N- and C- terminal regions of the beta' subunit thereby facilitating its interaction with the beta and alpha subunits	rpoZ	K03060
Chr1_1_506	In eubacteria ppGpp (guanosine 3'-diphosphate 5-' diphosphate) is a mediator of the stringent response that coordinates a variety of cellular activities in response to changes in nutritional abundance	spoT	K01139
Chr1_1_507	protein conserved in bacteria	-	K09928
Chr1_1_508	Catalyzes the complicated ring closure reaction between the two acyclic compounds 1-deoxy-D-xylulose-5-phosphate (DXP) and 3-amino-2-oxopropyl phosphate (1-amino-acetone-3-phosphate or AAP) to form pyridoxine 5'-phosphate (PNP) and inorganic phosphate	pdxJ	K03474
Chr1_1_509	Transfers the 4'-phosphopantetheine moiety from coenzyme A to a Ser of acyl-carrier-protein	acpS	K00997
Chr1_1_510	Signal peptidase I	lepB	K03100
Chr1_1_511	Digests double-stranded RNA. Involved in the processing of primary rRNA transcript to yield the immediate precursors to the large and small rRNAs (23S and 16S). Processes some mRNAs, and tRNAs when they are encoded in the rRNA operon. Processes pre- crRNA and tracrRNA of type II CRISPR loci if present in the organism	rnc	K03685
Chr1_1_512	An essential GTPase that binds both GDP and GTP, with rapid nucleotide exchange. Plays a role in 16S rRNA processing and 30S ribosomal subunit biogenesis and possibly also in cell cycle regulation and energy metabolism	era	K03595
Chr1_1_513	Protein of unknown function (DUF1491)	MA20_15690	-
Chr1_1_514	Involved in DNA repair and RecF pathway recombination	recO	K03584
Chr1_1_515	COG3187 Heat shock protein	-	K03668
Chr1_1_516	transcriptional regulator	-	-
Chr1_1_517	Acyl-CoA dehydrogenase, C-terminal domain	mcd	K14448
Chr1_1_518	Helix-turn-helix	-	-
Chr1_1_519	Bacterial regulatory helix-turn-helix protein, lysR family	-	-
Chr1_1_520	-	-	-
Chr1_1_521	Involved in the gluconeogenesis. Catalyzes the conversion of oxaloacetate (OAA) to phosphoenolpyruvate (PEP) through direct phosphoryl transfer between the nucleoside triphosphate and OAA	pckA	K01610
Chr1_1_522	Transcriptional regulatory protein, C terminal	chvI	K14981
Chr1_1_523	Sensor N-terminal transmembrane domain	chvG	K14980
Chr1_1_524	HPr Serine kinase C-terminal domain	hprK	K06023
Chr1_1_525	Displays ATPase and GTPase activities	yvcJ	K06958
Chr1_1_526	PTS system fructose IIA component	manX	K02793
Chr1_1_527	PTS HPr component phosphorylation site	ptsH	K11189
Chr1_1_528	Phosphate acyltransferases	-	-
Chr1_1_529	3-hydroxyacyl-CoA dehydrogenase, NAD binding domain	bhbD	K00074
Chr1_1_530	-	-	-
Chr1_1_531	Electron transfer flavoprotein	etfA	K03522
Chr1_1_532	Electron transfer flavoprotein subunit beta	etfB	K03521
Chr1_1_533	Cobalamin adenosyltransferase	yvqK	K00798
Chr1_1_534	Hypoxia induced protein conserved region	-	-
Chr1_1_535	COG1028 Dehydrogenases with different specificities (related to short-chain alcohol dehydrogenases)	vdlC	K00540
Chr1_1_536	Bacterial SH3 domain homologues	-	-
Chr1_1_537	Topoisomerase IV is essential for chromosome segregation. It relaxes supercoiled DNA. Performs the decatenation events required during the replication of a circular DNA molecule	parC	K02621
Chr1_1_538	Bacterial protein of unknown function (DUF898)	-	-
Chr1_1_539	Peptidase family M48	-	K01423
Chr1_1_540	cytochrome P450	-	K00517
Chr1_1_541	-	-	-
Chr1_1_542	Elongation factor Tu C-terminal domain	tuf	K02358
Chr1_1_543	Stress responsive	-	-
Chr1_1_544	Bacterial transferase hexapeptide (six repeats)	-	K18234
Chr1_1_545	Domain of unknown function (DUF892)	-	K07217
Chr1_1_546	-	-	-
Chr1_1_547	Essential subunit of the Sec protein translocation channel SecYEG. Clamps together the 2 halves of SecY. May contact the channel plug during translocation	secE	K03073
Chr1_1_548	Participates in transcription elongation, termination and antitermination	nusG	K02601
Chr1_1_549	Forms part of the ribosomal stalk which helps the ribosome interact with GTP-bound translation factors	rplK	K02867
Chr1_1_550	Binds directly to 23S rRNA. The L1 stalk is quite mobile in the ribosome, and is involved in E site tRNA release	rplA	K02863
Chr1_1_551	LicD family	-	-
Chr1_1_552	LicD family	-	-
Chr1_1_553	Forms part of the ribosomal stalk, playing a central role in the interaction of the ribosome with GTP-bound translation factors	rplJ	K02864
Chr1_1_554	Forms part of the ribosomal stalk which helps the ribosome interact with GTP-bound translation factors. Is thus essential for accurate translation	rplL	K02935
Chr1_1_555	DNA-dependent RNA polymerase catalyzes the transcription of DNA into RNA using the four ribonucleoside triphosphates as substrates	rpoB	K03043
Chr1_1_556	DNA-dependent RNA polymerase catalyzes the transcription of DNA into RNA using the four ribonucleoside triphosphates as substrates	rpoC	K03046
Chr1_1_557	Putative rhamnosyl transferase	-	-
Chr1_1_558	EamA-like transporter family	-	K15270
Chr1_1_559	Putative rhamnosyl transferase	-	-
Chr1_1_560	Ribosomal protein S12/S23	rpsL	K02950
Chr1_1_561	One of the primary rRNA binding proteins, it binds directly to 16S rRNA where it nucleates assembly of the head domain of the 30S subunit. Is located at the subunit interface close to the decoding center, probably blocks exit of the E-site tRNA	rpsG	K02992
Chr1_1_562	Elongation Factor G, domain II	fusA	K02355
Chr1_1_564	Elongation factor Tu C-terminal domain	tuf	K02358
Chr1_1_565	-	-	-
Chr1_1_566	Involved in the binding of tRNA to the ribosomes	rpsJ	K02946
Chr1_1_567	One of the primary rRNA binding proteins, it binds directly near the 3'-end of the 23S rRNA, where it nucleates assembly of the 50S subunit	rplC	K02906
Chr1_1_568	Forms part of the polypeptide exit tunnel	rplD	K02926
Chr1_1_569	One of the early assembly proteins it binds 23S rRNA. One of the proteins that surrounds the polypeptide exit tunnel on the outside of the ribosome. Forms the main docking site for trigger factor binding to the ribosome	rplW	K02892
Chr1_1_570	'Cold-shock' DNA-binding domain	-	K03704
Chr1_1_571	DNA-binding transcription factor activity	slyA	K15974
Chr1_1_572	-	-	-
Chr1_1_573	One of the primary rRNA binding proteins. Required for association of the 30S and 50S subunits to form the 70S ribosome, for tRNA binding and peptide bond formation. It has been suggested to have peptidyltransferase activity	rplB	K02886
Chr1_1_574	Protein S19 forms a complex with S13 that binds strongly to the 16S ribosomal RNA	rpsS	K02965
Chr1_1_575	The globular domain of the protein is located near the polypeptide exit tunnel on the outside of the subunit, while an extended beta-hairpin is found that lines the wall of the exit tunnel in the center of the 70S ribosome	rplV	K02890
Chr1_1_576	Binds the lower part of the 30S subunit head. Binds mRNA in the 70S ribosome, positioning it for translation	rpsC	K02982
Chr1_1_577	Binds 23S rRNA and is also seen to make contacts with the A and possibly P site tRNAs	rplP	K02878
Chr1_1_578	nuclease	-	K16561
Chr1_1_579	-	-	-
Chr1_1_580	von Willebrand factor, type A	-	K07114
Chr1_1_581	Putative 2OG-Fe(II) oxygenase	-	-
Chr1_1_583	Belongs to the universal ribosomal protein uL29 family	rpmC	K02904
Chr1_1_584	One of the primary rRNA binding proteins, it binds specifically to the 5'-end of 16S ribosomal RNA	rpsQ	K02961
Chr1_1_585	Binds to 23S rRNA. Forms part of two intersubunit bridges in the 70S ribosome	rplN	K02874
Chr1_1_586	One of the proteins that surrounds the polypeptide exit tunnel on the outside of the subunit	rplX	K02895
Chr1_1_587	This is 1 of the proteins that binds and probably mediates the attachment of the 5S RNA into the large ribosomal subunit, where it forms part of the central protuberance. In the 70S ribosome it contacts protein S13 of the 30S subunit (bridge B1b), connecting the 2 subunits	rplE	K02931
Chr1_1_588	Binds 16S rRNA, required for the assembly of 30S particles and may also be responsible for determining the conformation of the 16S rRNA at the A site	rpsN	K02954
Chr1_1_589	One of the primary rRNA binding proteins, it binds directly to 16S rRNA central domain where it helps coordinate assembly of the platform of the 30S subunit	rpsH	K02994
Chr1_1_590	This protein binds to the 23S rRNA, and is important in its secondary structure. It is located near the subunit interface in the base of the L7 L12 stalk, and near the tRNA binding site of the peptidyltransferase center	rplF	K02933
Chr1_1_591	This is one of the proteins that binds and probably mediates the attachment of the 5S RNA into the large ribosomal subunit, where it forms part of the central protuberance	rplR	K02881
Chr1_1_592	Located at the back of the 30S subunit body where it stabilizes the conformation of the head with respect to the body	rpsE	K02988
Chr1_1_593	Ribosomal protein L30	rpmD	K02907
Chr1_1_594	Acyltransferase family	-	-
Chr1_1_595	Ribosomal protein L15	rplO	K02876
Chr1_1_596	The central subunit of the protein translocation channel SecYEG. Consists of two halves formed by TMs 1-5 and 6-10. These two domains form a lateral gate at the front which open onto the bilayer between TMs 2 and 7, and are clamped together by SecE at the back. The channel is closed by both a pore ring composed of hydrophobic SecY resides and a short helix (helix 2A) on the extracellular side of …	secY	K03076
Chr1_1_597	Catalyzes the reversible transfer of the terminal phosphate group between ATP and AMP. Plays an important role in cellular energy homeostasis and in adenine nucleotide metabolism	adk	K00939
Chr1_1_598	Located at the top of the head of the 30S subunit, it contacts several helices of the 16S rRNA. In the 70S ribosome it contacts the 23S rRNA (bridge B1a) and protein L5 of the 50S subunit (bridge B1b), connecting the 2 subunits	rpsM	K02952
Chr1_1_599	Located on the platform of the 30S subunit, it bridges several disparate RNA helices of the 16S rRNA. Forms part of the Shine-Dalgarno cleft in the 70S ribosome	rpsK	K02948
Chr1_1_600	DNA-dependent RNA polymerase catalyzes the transcription of DNA into RNA using the four ribonucleoside triphosphates as substrates	rpoA	K03040
Chr1_1_601	Ribosomal protein L17	rplQ	K02879
Chr1_1_602	Domain present in PSD-95, Dlg, and ZO-1/2.	htrA2	K01362
Chr1_1_603	MgsA AAA+ ATPase C terminal	rarA	K07478
Chr1_1_604	Important for reducing fluoride concentration in the cell, thus reducing its toxicity	crcB	K06199
Chr1_1_605	Responsible for synthesis of pseudouridine from uracil	rluC	K06179
Chr1_1_606	haloacid dehalogenase-like hydrolase	ppaX	K01091
Chr1_1_607	ATP12 chaperone protein	-	K07556
Chr1_1_608	ABC transporter substrate-binding protein	bztA	K09969
Chr1_1_609	ABC transporter permease	bztB	K09970
Chr1_1_610	ABC transporter permease	bztC	K09971
Chr1_1_611	ABC-type polar amino acid transport system ATPase component	bztD	K09972
Chr1_1_612	Phosphoglycerate mutase family	sixA	K08296
Chr1_1_613	COG1145 Ferredoxin	-	-
Chr1_1_614	Belongs to the acetylglutamate kinase family. ArgB subfamily	argB	K00930
Chr1_1_615	Necessary for normal cell division and for the maintenance of normal septation	engB	K03978
Chr1_1_616	MOSC domain	-	K07140
Chr1_1_617	Required for the insertion and or proper folding and or complex formation of integral membrane proteins into the membrane. Involved in integration of membrane proteins that insert both dependently and independently of the Sec translocase complex, as well as at least some lipoproteins. Aids folding of multispanning membrane proteins	yidC	K03217
Chr1_1_618	Putative diguanylate phosphodiesterase	-	K13924
Chr1_1_619	Catalyzes the ATP-dependent 2-thiolation of cytidine in position 32 of tRNA, to form 2-thiocytidine (s(2)C32). The sulfur atoms are provided by the cysteine cysteine desulfurase (IscS) system	ttcA	K14058
Chr1_1_620	Protein of unknown function (DUF3833)	-	-
Chr1_1_621	Could be involved in insertion of integral membrane proteins into the membrane	yidD	K08998
Chr1_1_622	RNaseP catalyzes the removal of the 5'-leader sequence from pre-tRNA to produce the mature 5'-terminus. It can also cleave other RNA substrates such as 4.5S RNA. The protein component plays an auxiliary but essential role in vivo by binding to the 5'-leader sequence and broadening the substrate specificity of the ribozyme	rnpA	K03536
Chr1_1_623	Belongs to the bacterial ribosomal protein bL34 family	rpmH	K02914
Chr1_1_624	SNARE associated Golgi protein	merA_1	-
Chr1_1_625	Belongs to the class-I pyridine nucleotide-disulfide oxidoreductase family	merA	K00520
Chr1_1_626	His Kinase A (phosphoacceptor) domain	regM	K02668
Chr1_1_627	enzyme of the cupin superfamily	-	K06995
Chr1_1_628	Glycine D-amino acid	-	K00540
Chr1_1_629	Transcriptional regulator	-	K13641
Chr1_1_630	NMT1/THI5 like	tauA	K15551
Chr1_1_631	Part of the ABC transporter complex TauABC involved in taurine import. Responsible for energy coupling to the transport system	tauB	K10831
Chr1_1_632	COG0600 ABC-type nitrate sulfonate bicarbonate transport system, permease component	tauC	K15552
Chr1_1_633	Fatty acid hydroxylase superfamily	-	-
Chr1_1_634	sterol desaturase	-	-
Chr1_1_635	Fatty acid hydroxylase superfamily	-	-
Chr1_1_636	Glycine betaine	opuAA	K02000
Chr1_1_637	transport system permease component	opuAB	K02001
Chr1_1_638	ABC-type proline glycine betaine transport	opuAC	K02002
Chr1_1_639	Inosine-uridine preferring nucleoside hydrolase	-	K01249
Chr1_1_640	ACT domain	-	K09964
Chr1_1_641	COG1018 Flavodoxin reductases (ferredoxin-NADPH reductases) family 1	-	K03863
Chr1_1_642	Protein of unknown function (DUF2783)	-	K05712
Chr1_1_643	FAD binding domain	MA20_39380	K05712
Chr1_1_644	Metallo-beta-lactamase superfamily	MA20_39390	K05555
Chr1_1_645	Fumarylacetoacetase N-terminal	fahA	K01555
Chr1_1_647	An oxygenase that acts to open the ring of homogentisate formingmaleylacetoacetate as part of the catabolism of L-tyrosine and L-phenylalanine	hmgA	K00451
Chr1_1_648	Transcriptional regulator	MA20_39375	-
Chr1_1_649	Belongs to the DapA family	-	K01714
Chr1_1_650	carbon monoxide dehydrogenase, large	-	K03520
Chr1_1_651	Specifically catalyzes the NAD or NADP-dependent dehydrogenation of L-aspartate to iminoaspartate	nadX	K06989
Chr1_1_652	LysR substrate binding domain	-	K02623
Chr1_1_653	Catalyzes the oxidative ring opening of 3- hydroxyanthranilate to 2-amino-3-carboxymuconate semialdehyde, which spontaneously cyclizes to quinolinate	nbaC	K00452
Chr1_1_654	Bacterial extracellular solute-binding protein, family 7	dctP	K11688
Chr1_1_655	Tripartite ATP-independent periplasmic transporters, DctQ component	-	K11689
Chr1_1_656	Tripartite ATP-independent periplasmic transporter, DctM component	-	K11690
Chr1_1_657	Copper chaperone PCu(A)C	-	K09796
Chr1_1_658	-	-	-
Chr1_1_659	PDZ domain (Also known as DHR or GLGF)	degPch1	K04771
Chr1_1_660	Transcriptional regulatory protein, C terminal	-	K02483
Chr1_1_661	HAMP (Histidine kinases, Adenylyl cyclases, Methyl binding proteins, Phosphatases) domain	-	K02486
Chr1_1_662	oxidase subunit	cydA	K00425
Chr1_1_663	Cytochrome bd terminal oxidase subunit II	cydB	K00426
Chr1_1_664	Protein of unknown function (DUF2474)	-	-
Chr1_1_665	Zinc-binding dehydrogenase	-	K00344
Chr1_1_666	EamA-like transporter family	-	K15270
Chr1_1_667	ABC transporter ATP-binding protein	hndI	K01990
Chr1_1_668	ABC-2 type transporter	yadH	K01992
Chr1_1_669	Peptidase family S49	sohB	K04774
Chr1_1_670	Sodium/calcium exchanger protein	-	K07301
Chr1_1_671	KR domain	ptr1	K00540
Chr1_1_672	The UvrABC repair system catalyzes the recognition and processing of DNA lesions. UvrC both incises the 5' and 3' sides of the lesion. The N-terminal half is responsible for the 3' incision and the C-terminal half is responsible for the 5' incision	uvrC	K03703
Chr1_1_673	Belongs to the CDP-alcohol phosphatidyltransferase class-I family	pgsA	K00995
Chr1_1_674	Involved in sulfur transfer in the conversion of molybdopterin precursor Z to molybdopterin	moaD	K03636
Chr1_1_675	MoaE protein	moaE	K03635
Chr1_1_676	Universal stress protein family	-	K06149
Chr1_1_677	-	-	-
Chr1_1_678	OmpA family	-	K03286
Chr1_1_679	Catalyzes the prenylation of para-hydroxybenzoate (PHB) with an all-trans polyprenyl group. Mediates the second step in the final reaction sequence of ubiquinone-8 (UQ-8) biosynthesis, which is the condensation of the polyisoprenoid side chain with PHB, generating the first membrane-bound Q intermediate 3- octaprenyl-4-hydroxybenzoate	ubiA	K03179
Chr1_1_680	Specifically methylates the N3 position of the uracil ring of uridine 1498 (m3U1498) in 16S rRNA. Acts on the fully assembled 30S ribosomal subunit	rsmE	K09761
Chr1_1_681	-	-	-
Chr1_1_682	Glutamate-cysteine ligase family 2(GCS2)	gshA	K01919
Chr1_1_683	-	-	-
Chr1_1_684	-	-	-
Chr1_1_685	MarR family	-	K03933
Chr1_1_686	Has an important function as a repair enzyme for proteins that have been inactivated by oxidation. Catalyzes the reversible oxidation-reduction of methionine sulfoxide in proteins to methionine	-	K07304
Chr1_1_687	Catalyzes the transfer of an acyl group from acyl- phosphate (acyl-PO(4)) to glycerol-3-phosphate (G3P) to form lysophosphatidic acid (LPA). This enzyme utilizes acyl-phosphate as fatty acyl donor, but not acyl-CoA or acyl-ACP	plsY	K08591
Chr1_1_688	Catalyzes the reversible hydrolysis of the amide bond within dihydroorotate. This metabolic intermediate is required for the biosynthesis of pyrimidine nucleotides	pyrC	K01465
Chr1_1_689	-	-	-
Chr1_1_690	-	-	-
Chr1_1_691	-	-	-
Chr1_1_692	Belongs to the ATCase OTCase family	pyrB	K00609
Chr1_1_693	Uracil DNA glycosylase superfamily	udgA	K02334
Chr1_1_694	May be involved in the biosynthesis of molybdopterin	moaB	K03638
Chr1_1_695	HlyD family secretion protein	-	K02005
Chr1_1_696	Belongs to the resistance-nodulation-cell division (RND) (TC 2.A.6) family	-	K18989
Chr1_1_697	Disulphide bond corrector protein DsbC	-	K08344
Chr1_1_698	Belongs to the UPF0301 (AlgH) family	MA20_18155	K07735
Chr1_1_699	Required for the formation of a threonylcarbamoyl group on adenosine at position 37 (t(6)A37) in tRNAs that read codons beginning with adenine	-	K07566
Chr1_1_700	Acetyl-CoA dehydrogenase C-terminal like	-	K00248
Chr1_1_701	Metallo-beta-lactamase superfamily	-	-
Chr1_1_702	-	-	-
Chr1_1_703	Bacterial aa3 type cytochrome c oxidase subunit IV	-	-
Chr1_1_704	-	-	-
Chr1_1_705	Branched-chain amino acid transport protein (AzlD)	-	-
Chr1_1_706	AzlC protein	azlC	-
Chr1_1_707	Required for formate dehydrogenase (FDH) activity. Acts as a sulfur carrier protein that transfers sulfur from IscS to the molybdenum cofactor prior to its insertion into FDH	fdhD	K02379
Chr1_1_708	Transfers a GMP moiety from GTP to Mo-molybdopterin (Mo- MPT) cofactor (Moco or molybdenum cofactor) to form Mo- molybdopterin guanine dinucleotide (Mo-MGD) cofactor	mobA	K03752
Chr1_1_709	COG1763 Molybdopterin-guanine dinucleotide biosynthesis protein	mobB	K03753
Chr1_1_710	MoeA C-terminal region (domain IV)	moeA	K03750
Chr1_1_711	-	-	-
Chr1_1_712	-	-	-
Chr1_1_713	Necessary for efficient RNA polymerase transcription elongation past template-encoded arresting sites. The arresting sites in DNA have the property of trapping a certain fraction of elongating RNA polymerases that pass through, resulting in locked ternary complexes. Cleavage of the nascent transcript by cleavage factors such as GreA or GreB allows the resumption of elongation from the new 3'termi…	greA	K03624
Chr1_1_714	Glyoxalase/Bleomycin resistance protein/Dioxygenase superfamily	-	-
Chr1_1_715	helix_turn_helix, mercury resistance	soxR	K13639
Chr1_1_716	Protein of unknown function (DUF998)	-	-
Chr1_1_717	Electron transfer flavoprotein-ubiquinone oxidoreductase, 4Fe-4S	etf	K00311
Chr1_1_718	Tetratricopeptide repeats	MA20_42300	K12600
Chr1_1_719	GHMP kinases N terminal domain	ispE	K00919
Chr1_1_720	Belongs to the FPP GGPP synthase family	ispB	K02523
Chr1_1_721	Putative prokaryotic signal transducing protein	MA20_42240	-
Chr1_1_722	Methyltransferase small domain	yfiC	K00599
Chr1_1_723	Protein of unknown function (DUF465)	-	-
Chr1_1_724	EamA-like transporter family	-	-
Chr1_1_725	Bacterial regulatory helix-turn-helix protein, lysR family	-	K03566
Chr1_1_727	KR domain	phbB	K00023
Chr1_1_728	Catalyzes the synthesis of acetoacetyl coenzyme A from two molecules of acetyl coenzyme A. It can also act as a thiolase, catalyzing the reverse reaction and generating two-carbon units from the four-carbon product of fatty acid oxidation	phbA	K00626
Chr1_1_729	Putative diguanylate phosphodiesterase	yfgF	K03320
Chr1_1_730	glycosylase	tag	K01246
Chr1_1_731	One of the primary rRNA binding proteins, it binds directly to 16S rRNA where it nucleates assembly of the body of the 30S subunit	rpsD	K02986
Chr1_1_732	-	-	-
Chr1_1_733	Belongs to the class-II pyridoxal-phosphate-dependent aminotransferase family. Histidinol-phosphate aminotransferase subfamily	hisC	K00817
Chr1_1_734	Dual function enzyme catalyzes the formation of 4-hydroxyphenylpyruvate from prephenate and the formation of tyrosine from arogenate	tyrC	K00220
Chr1_1_735	Extensin-like protein C-terminus	-	-
Chr1_1_736	Uncharacterized protein conserved in bacteria (DUF2125)	-	-
Chr1_1_737	Catalyzes the cleavage of glutathione into 5-oxo-L- proline and a Cys-Gly dipeptide. Acts specifically on glutathione, but not on other gamma-glutamyl peptides	chaC	K07232
Chr1_1_738	MotA TolQ ExbB proton channel family	MA20_18055	-
Chr1_1_739	Flagellar motor protein	motB	K02557
Chr1_1_740	Peptidase family M23	-	K19304
Chr1_1_741	ATPase and specificity subunit of the ClpA-ClpP ATP dependent serine protease	clpA	K03694
Chr1_1_742	Thiolesterase that catalyzes the hydrolysis of S-D- lactoyl-glutathione to form glutathione and D-lactic acid	gloB	K01069
Chr1_1_743	COG0500 SAM-dependent methyltransferases	-	K00599
Chr1_1_744	F(1)F(0) ATP synthase produces ATP from ADP in the presence of a proton or sodium gradient. F-type ATPases consist of two structural domains, F(1) containing the extramembraneous catalytic core and F(0) containing the membrane proton channel, linked together by a central stalk and a peripheral stalk. During catalysis, ATP synthesis in the catalytic domain of F(1) is coupled via a rotary mechanism…	atpH	K02113
Chr1_1_745	Produces ATP from ADP in the presence of a proton gradient across the membrane. The alpha chain is a regulatory subunit	atpA	K02111
Chr1_1_746	Produces ATP from ADP in the presence of a proton gradient across the membrane. The gamma chain is believed to be important in regulating ATPase activity and the flow of protons through the CF(0) complex	atpG	K02115
Chr1_1_747	Produces ATP from ADP in the presence of a proton gradient across the membrane. The catalytic sites are hosted primarily by the beta subunits	atpD	K02112
Chr1_1_748	Produces ATP from ADP in the presence of a proton gradient across the membrane	atpC	K02114
Chr1_1_749	H-type lectin domain	-	-
Chr1_1_750	Involved in the biosynthesis of the central metabolite phospho-alpha-D-ribosyl-1-pyrophosphate (PRPP) via the transfer of pyrophosphoryl group from ATP to 1-hydroxyl of ribose-5-phosphate (Rib-5-P)	prs	K00948
Chr1_1_751	DSBA-like thioredoxin domain	nahD	K01061
Chr1_1_752	alpha/beta hydrolase fold	-	K19311
Chr1_1_753	Beta-eliminating lyase	ltaE	K01620
Chr1_1_754	Belongs to the UPF0260 family	MA20_15575	K09160
Chr1_1_755	Belongs to the ribF family	ribF	K11753
Chr1_1_756	N-terminal half of MaoC dehydratase	phaJ	K17865
Chr1_1_757	Haloacid dehalogenase-like hydrolase	MA20_05625	K01101
Chr1_1_758	Inorganic pyrophosphatase	ppaC	K15986
Chr1_1_759	YjbR	-	-
Chr1_1_760	Putative PD-(D/E)XK phosphodiesterase (DUF2161)	MA20_28540	-
Chr1_1_761	TraB family	-	K09973
Chr1_1_762	Chaperonin 10 Kd subunit	groS	K04078
Chr1_1_763	Prevents misfolding and promotes the refolding and proper assembly of unfolded polypeptides generated under stress conditions	groL	K04077
Chr1_1_764	Histidine kinase-like ATPases	-	K05962
Chr1_1_765	cheY-homologous receiver domain	-	K02481
Chr1_1_766	EamA-like transporter family	-	K15268
Chr1_1_767	NUDIX domain	-	K03574
Chr1_1_768	Alpha/beta hydrolase family	-	K01046
Chr1_1_769	Amidohydrolase family	-	K06162
Chr1_1_770	Catalyzes the ATP-dependent conversion of 5- aminoimidazole ribonucleotide (AIR) and HCO(3)(-) to N5- carboxyaminoimidazole ribonucleotide (N5-CAIR)	purK	K01589
Chr1_1_771	Catalyzes the conversion of N5-carboxyaminoimidazole ribonucleotide (N5-CAIR) to 4-carboxy-5-aminoimidazole ribonucleotide (CAIR)	purE	K01588
Chr1_1_772	Protein of unknown function (DUF465)	MA20_03740	-
Chr1_1_773	Belongs to the small heat shock protein (HSP20) family	hspH	K04080
Chr1_1_774	Protein of unknown function (DUF1150)	-	-
Chr1_1_775	Catalyzes the synthesis of activated sulfate	cysC	K00958
Chr1_1_776	Belongs to the class-II pyridine nucleotide-disulfide oxidoreductase family	trxB	K00384
Chr1_1_777	helix_turn_helix ASNC type	lrp	K03719
Chr1_1_778	Hint domain	-	K19511
Chr1_1_779	-	-	-
Chr1_1_780	Belongs to the multicopper oxidase YfiH RL5 family	yfiH	K05810
Chr1_1_781	Putative S-adenosyl-L-methionine-dependent methyltransferase	MA20_05390	K18164
Chr1_1_782	Transfers the N-acyl diglyceride group on what will become the N-terminal cysteine of membrane lipoproteins	lgt	K13292
Chr1_1_783	protein conserved in bacteria	MA20_05375	K09806
Chr1_1_784	Putative bacterial sensory transduction regulator	MA20_05485	-
Chr1_1_785	Catalyzes the reduction of 1-pyrroline-5-carboxylate (PCA) to L-proline	proC	K00286
Chr1_1_786	Putative tRNA binding domain	csaA	K06878
Chr1_1_787	Belongs to the D-isomer specific 2-hydroxyacid dehydrogenase family	gyaR2	K00050
Chr1_1_788	thymidine kinase	tdk	K00857
Chr1_1_789	-	-	-
Chr1_1_790	NADPH-dependent FMN reductase	arsH	K11811
Chr1_1_791	differs from 3-oxoacyl-(acyl carrier protein) synthase I and II in that it utilizes CoA thioesters as primers rather than acyl-ACPs	fabH_2	K16872
Chr1_1_792	BrnA antitoxin of type II toxin-antitoxin system	-	-
Chr1_1_793	ABC transporter substrate-binding protein	-	K01999
Chr1_1_794	transcriptional regulator	-	K05817
Chr1_1_795	alpha/beta hydrolase fold	-	K01044
Chr1_1_796	Sterol carrier protein	-	-
Chr1_1_797	Mandelate racemase / muconate lactonizing enzyme, C-terminal domain	catB	K01856
Chr1_1_798	Catechol dioxygenase N terminus	-	K03381
Chr1_1_799	Branched-chain amino acid ATP-binding cassette transporter	-	K01995
Chr1_1_800	COG0410 ABC-type branched-chain amino acid transport systems ATPase component	-	K01996
Chr1_1_801	Belongs to the binding-protein-dependent transport system permease family	-	K01997
Chr1_1_802	Belongs to the binding-protein-dependent transport system permease family	-	K01998
Chr1_1_803	beta-keto acid cleavage enzyme	-	K18013
Chr1_1_804	Belongs to the CarB family	carB	K01955
Chr1_1_805	hydrolases or acyltransferases (alpha beta hydrolase superfamily)	-	K01175
Chr1_1_806	-	-	-
Chr1_1_807	tetR family	-	-
Chr1_1_808	Catalyzes the reversible interconversion of serine and glycine with tetrahydrofolate (THF) serving as the one-carbon carrier. This reaction serves as the major source of one-carbon groups required for the biosynthesis of purines, thymidylate, methionine, and other important biomolecules. Also exhibits THF- independent aldolase activity toward beta-hydroxyamino acids, producing glycine and aldehyd…	glyA	K00600
Chr1_1_809	Involved in the regulation of the intracellular balance of NAD and NADP, and is a key enzyme in the biosynthesis of NADP. Catalyzes specifically the phosphorylation on 2'-hydroxyl of the adenosine moiety of NAD to yield NADP	nadK	K00858
Chr1_1_810	protein SCO1 SenC	-	K07152
Chr1_1_811	-	-	-
Chr1_1_812	-	-	-
Chr1_1_813	Belongs to the UPF0337 (CsbD) family	-	-
Chr1_1_814	PrpE from Ralstonia solanacearum can produce acetyl-, propionyl-, butyryl- and acrylyl-coenzyme A, and Salmonella enterica produces propionyl- and butyryl-coenzyme A	prpE	K01908
Chr1_1_815	Sulphur transport	-	K07112
Chr1_1_817	Malic enzyme, NAD binding domain	dme	K00029
Chr1_1_818	This enzyme scavenges exogenous and endogenous cytidine and 2'-deoxycytidine for UMP synthesis	cdd	K01489
Chr1_1_819	The enzymes which catalyze the reversible phosphorolysis of pyrimidine nucleosides are involved in the degradation of these compounds and in their utilization as carbon and energy sources, or in the rescue of pyrimidine bases for nucleotide synthesis	deoA	K00758
Chr1_1_820	Phosphotransfer between the C1 and C5 carbon atoms of pentose	deoB	K01839
Chr1_1_821	Catalyzes the conversion of uracil and 5-phospho-alpha- D-ribose 1-diphosphate (PRPP) to UMP and diphosphate	upp	K00761
Chr1_1_822	Sporulation related domain	-	-
Chr1_1_823	GDSL-like Lipase/Acylhydrolase family	-	-
Chr1_1_824	-	-	-
Chr1_1_825	Acetyltransferase (GNAT) domain	-	K03827
Chr1_1_826	AMP-binding enzyme C-terminal domain	MA20_29420	K00666
Chr1_1_827	COG0697 Permeases of the drug metabolite transporter (DMT) superfamily	-	K15270
Chr1_1_828	Sulfotransferase family	-	K07491
Chr1_1_829	Hint domain	-	-
Chr1_1_830	Glyoxalase-like domain	-	-
Chr1_1_831	3-hydroxyacyl-CoA dehydrogenase, NAD binding domain	fadJ	K01782
Chr1_1_832	-	-	-
Chr1_1_833	Catalyzes the synthesis of acetoacetyl coenzyme A from two molecules of acetyl coenzyme A. It can also act as a thiolase, catalyzing the reverse reaction and generating two-carbon units from the four-carbon product of fatty acid oxidation	fadA	K00626
Chr1_1_834	Belongs to the GST superfamily	MA20_04615	K00799
Chr1_1_835	Acyl-CoA dehydrogenase, C-terminal domain	fadE	K00255
Chr1_1_836	-	-	-
Chr1_1_837	Acetyl-CoA dehydrogenase C-terminal like	MA20_19860	K00249
Chr1_1_838	helix_turn_helix, mercury resistance	-	K13638
Chr1_1_839	Homeodomain-like domain	-	K19731
Chr1_1_841	helix_turn_helix, mercury resistance	-	K19591
Chr1_1_842	Thioesterase superfamily	MA20_04725	-
Chr1_1_843	Thioesterase superfamily	-	-
Chr1_1_844	MatE	dinF	K03327
Chr1_1_845	arsenate reductase	arsC	K00537
Chr1_1_846	Catalyzes the conversion of dihydroorotate to orotate with quinone as electron acceptor	pyrD	K00254
Chr1_1_847	Domain of unknown function (DUF1330)	MA20_23360	-
Chr1_1_848	Protein of unknown function (DUF952)	MA20_22095	K12979
Chr1_1_849	-	-	-
Chr1_1_850	Belongs to the 5'-nucleotidase family	MA20_07595	K11751
Chr1_1_851	SOS response associated peptidase (SRAP)	MA20_42060	K05696
Chr1_1_852	-	-	-
Chr1_1_853	transcriptional regulator	-	K03566
Chr1_1_854	Acyl-CoA dehydrogenase, middle domain	gcdH	K00252
Chr1_1_855	Major Facilitator Superfamily	-	K18935
Chr1_1_856	ATPases associated with a variety of cellular activities	-	K02023
Chr1_1_857	Bacterial extracellular solute-binding protein	-	K02027
Chr1_1_858	Binding-protein-dependent transport system inner membrane component	-	K02025
Chr1_1_859	Binding-protein-dependent transport system inner membrane component	-	K02026
Chr1_1_860	SnoaL-like polyketide cyclase	-	-
Chr1_1_861	Catalyzes the sequential NAD-dependent oxidations of L- histidinol to L-histidinaldehyde and then to L-histidine	hisD_2	K15509
Chr1_1_862	SnoaL-like domain	-	-
Chr1_1_863	COG1028 Dehydrogenases with different specificities (related to short-chain alcohol dehydrogenases)	gno_3	K00046
Chr1_1_864	helix_turn _helix lactose operon repressor	-	K02529
Chr1_1_865	SnoaL-like polyketide cyclase	-	-
Chr1_1_866	Cupin domain	-	-
Chr1_1_867	NADH:flavin oxidoreductase / NADH oxidase family	-	K10680
Chr1_1_868	Cobalamin-independent synthase, Catalytic domain	-	K00549
Chr1_1_869	Aldolase/RraA	MA20_26380	K10218
[truncated: 2,923 more rows]

## Sheet: Table_S4
Table S4 Gene functional annotation of S223.
ORF	Gene description	Gene_name	KEGG
[truncated: 3,652 more rows]

## Sheet: Table_S5
Table S5 Gene functional annotation of W002.
[truncated: 3,470 more rows]

[truncated: 3 more sheets: Table_S6, Table_S7, Table_S8]
